# Supplementary material for: Exploring the Relationship Between Biofilm Formation and Antibiotic Resistance Genes in Clinically Isolated Klebsiella pneumoniae
Source: Int J Microbiol. 2025 Oct 16;2025:3833882. doi: 10.1155/ijm/3833882 (PMC12549196; doi:10.1155/ijm/3833882)
Supplement: Supporting Information — Additional supporting information can be found online in the Supporting Information section. The following supporting information is provided to support the findings and reproducibility of this research. (1) README: instructions on how to use the data and run the analysis code. (2) Folder1_Data: contains the raw data in CSV format. (3) Folder2_Scipts: contains the code for the analysis. (4) Folder3_Outputs: figures and plot generated for the study. [file 3833882.f1.zip]

Archive with 42 entries (42 files):
- Data-analysis/README.pdf
- Data-analysis/Folder3_Outputs/Resistance_levels.png.png
- Data-analysis/Folder3_Outputs/gridplot_resistance_levels.png
- Data-analysis/Folder2_Scripts/R_data_analysis.R
- Data-analysis/Folder1_Data/Gene_normalization.csv
- Data-analysis/Folder3_Outputs/RT-qPCR.png
- Data-analysis/Folder1_Data/Ct_values.csv
- Data-analysis/Folder3_Outputs/density_ridges.png
- Data-analysis/Folder3_Outputs/boxplot mrkA.png
- Data-analysis/Folder3_Outputs/mrkA_three_images.png
- Data-analysis/Folder3_Outputs/box_violion.png
- Data-analysis/Folder2_Scripts/Python_data_analysis.ipynb
- Data-analysis/Folder2_Scripts/data_analysis _python.pdf
- Data-analysis/Folder3_Outputs/Bars for gene presence.png
- Data-analysis/Folder3_Outputs/matrix.png
- Data-analysis/Folder1_Data/antibiotics_resistance_genes.csv
- Data-analysis/Folder3_Outputs/moasicplot.png
- Data-analysis/Folder1_Data/all_variables.csv
- Data-analysis/Folder1_Data/biofilm_data.csv
- Data-analysis/Folder3_Outputs/Q-Qplots.png
- Data-analysis/Folder1_Data/Gene_f_data.csv
- Data-analysis/Folder2_Scripts/R_markdown.pdf
- Data-analysis/Folder3_Outputs/Biofilm_age_distribution.png
- Data-analysis/Folder1_Data/Samples.csv
- Data-analysis/Folder1_Data/antibiotics.csv
- Data-analysis/Folder3_Outputs/Individual Q-Qplot/Q-Q12.png
- Data-analysis/Folder3_Outputs/Individual Q-Qplot/Q-Q8.png
- Data-analysis/Folder3_Outputs/Individual Q-Qplot/Q-Q7.png
- Data-analysis/Folder3_Outputs/Individual Q-Qplot/Q-Q1.png
- Data-analysis/Folder3_Outputs/Individual Q-Qplot/Q-Q6.png
- Data-analysis/Folder3_Outputs/Individual Q-Qplot/Q-Q2.png
- Data-analysis/Folder1_Data/Species_Selection_Criteria.csv
- Data-analysis/Folder3_Outputs/Individual Q-Qplot/Q-Q11.png
- Data-analysis/Folder3_Outputs/Individual Q-Qplot/Q-Q9.png
- Data-analysis/Folder3_Outputs/Individual Q-Qplot/Q-Q5.png
- Data-analysis/Folder3_Outputs/Individual Q-Qplot/Q-Q3.png
- Data-analysis/Folder3_Outputs/Individual Q-Qplot/Q-Q4.png
- Data-analysis/Folder1_Data/all_samples.csv
- Data-analysis/Folder1_Data/Crystal_violet_assay.csv
- Data-analysis/Folder3_Outputs/Individual Q-Qplot/Q-Q10.png
- Data-analysis/Folder1_Data/Raw_gel_images.pdf
- Data-analysis/Folder3_Outputs/ARG_gel_images.png
