# Supplementary material for: Exploring the Relationship Between Biofilm Formation and Antibiotic Resistance Genes in Clinically Isolated Klebsiella pneumoniae
Source: Int J Microbiol. 2025 Oct 16;2025:3833882. doi: 10.1155/ijm/3833882 (PMC12549196; doi:10.1155/ijm/3833882)
Supplement: Supporting Information — Additional supporting information can be found online in the Supporting Information section. The following supporting information is provided to support the findings and reproducibility of this research. (1) README: instructions on how to use the data and run the analysis code. (2) Folder1_Data: contains the raw data in CSV format. (3) Folder2_Scipts: contains the code for the analysis. (4) Folder3_Outputs: figures and plot generated for the study. [file 3833882.f1.zip › Data-analysis/Folder1_Data/Gene_normalization.csv]

Sample id	Group	Genes	Rep1 T pH5	Rep2 T pH5	Rep3 T pH5	CT Value ph5	Rep1 I pH5	Rep 2 I pH5	Rep 3 I pH5	16S Ct value Ph5	_Ct Value pH5	Rep1 T PH7	Rep2 T PH7	Rep3 T PH7	CT value ph7	Rep1 I PH7	Rep 2 I PH7	Rep 3 I PH7	16S Ct value at Ph7	_Ct Value pH7	__Ct Value	Fold change
29	mrkA PositiveÊ	TEM	13.97	14.68	14.1	14.25	17.2	16.85	16.86	16.97	-2.72	12.26	11.88	11.95	12.03	12.22	12.61	12.31	12.38	-0.35	-2.37	5.2
29	mrkA PositiveÊ	mrkA	16.02	15.23	16.12	15.79	17.2	16.85	16.86	16.97	-1.18	13.01	12.5	12.89	12.8	12.22	12.61	12.31	12.38	0.42	-1.6	3
37	mrkA PositiveÊ	mrkA	15.43	16.11	15.38	15.64	14.8	14.1	14.84	14.58	1.06	16.08	15.4	15.89	15.79	12.49	12.05	12.54	12.36	3.43	-2.37	5.2
29	mrkA PositiveÊ	SHV	14.89	14.3	14.07	14.42	17.2	16.85	16.86	16.97	-2.55	14.2	13.33	13.84	13.79	12.22	12.61	12.31	12.38	1.41	-3.96	15.6
37	mrkA PositiveÊ	SHV	17.55	16.66	16.76	16.99	14.8	14.1	14.84	14.58	2.41	18	18.96	18.18	18.38	12.49	12.05	12.54	12.36	6.02	-3.61	12.2
47	mrkA NegativeÊ	SHV	27.66	26.89	26.72	27.09	12.87	12.3	12.42	12.53	14.56	30.3	29.21	30.19	29.9	11.92	11.4	11.81	11.71	18.19	-3.63	12.4
34	mrkA NegativeÊ	TEM	29.12	28.2	29.23	28.85	16.65	16.01	16.51	16.39	12.46	37.2	36.52	37.28	37	12.6	12.09	12.54	12.41	24.59	NA	NA
34	mrkA NegativeÊ	SHV	13.1	13.91	13.58	13.53	16.65	16.01	16.51	16.39	-2.86	36.78	35.66	35.77	36.07	12.6	12.09	12.54	12.41	23.66	NA	NA
