# Supplementary material for: Exploring the Relationship Between Biofilm Formation and Antibiotic Resistance Genes in Clinically Isolated Klebsiella pneumoniae
Source: Int J Microbiol. 2025 Oct 16;2025:3833882. doi: 10.1155/ijm/3833882 (PMC12549196; doi:10.1155/ijm/3833882)
Supplement: Supporting Information — Additional supporting information can be found online in the Supporting Information section. The following supporting information is provided to support the findings and reproducibility of this research. (1) README: instructions on how to use the data and run the analysis code. (2) Folder1_Data: contains the raw data in CSV format. (3) Folder2_Scipts: contains the code for the analysis. (4) Folder3_Outputs: figures and plot generated for the study. [file 3833882.f1.zip › Data-analysis/Folder1_Data/Ct_values.csv]

Sample id	Group	Genes	Rep 1 pH5	Rep 2 pH5	Rep 3 pH5	Ct Value pH5	SD pH5	Rep 1 PH7	Rep 2 PH7	Rep 3 PH7	Ct Value pH7	SD pH7	DDCt Value	Fold change	Combined SD	lower bound (CI)	higher bound (CI)
29	mrkA Positive	TEM	-3.23	-2.17	-2.76	-2.72	0.53	0.04	-0.73	-0.36	-0.35	0.39	-2.37	5.2	0.66	3.28	8.15
29	mrkA Positive	mrkA	-1.18	-1.62	-0.74	-1.18	0.44	0.79	-0.11	0.58	0.42	0.47	-1.6	3	0.64	1.94	4.74
37	mrkA Positive	mrkA	0.63	2.01	0.54	1.06	0.82	3.59	3.35	3.35	3.43	0.14	-2.37	5.2	0.84	2.90	9.22
29	mrkA Positive	SHV	-2.31	-2.55	-2.79	-2.55	0.24	1.98	0.72	1.53	1.41	0.64	-3.96	15.6	0.68	9.70	24.97
37	mrkA Positive	SHV	2.75	2.56	1.92	2.41	0.43	5.51	6.91	5.64	6.02	0.77	-3.61	12.2	0.89	6.60	22.59
47	mrkA Negative	SHV	14.79	14.59	14.3	14.56	0.25	18.38	17.81	18.38	18.19	0.33	-3.63	12.4	0.41	9.31	16.46
34	mrkA Negative	TEM	12.47	12.19	12.72	12.46	0.27	24.6	24.43	24.74	24.59	0.16	-12.13	0	0.31	NA	NA
34	mrkA Negative	SHV	-3.55	-2.1	-2.93	-2.86	0.73	24.18	23.57	23.23	23.66	0.48	-26.52	0	0.87	NA	NA
