# Supplementary material for: Exploring the Relationship Between Biofilm Formation and Antibiotic Resistance Genes in Clinically Isolated Klebsiella pneumoniae
Source: Int J Microbiol. 2025 Oct 16;2025:3833882. doi: 10.1155/ijm/3833882 (PMC12549196; doi:10.1155/ijm/3833882)
Supplement: Supporting Information — Additional supporting information can be found online in the Supporting Information section. The following supporting information is provided to support the findings and reproducibility of this research. (1) README: instructions on how to use the data and run the analysis code. (2) Folder1_Data: contains the raw data in CSV format. (3) Folder2_Scipts: contains the code for the analysis. (4) Folder3_Outputs: figures and plot generated for the study. [file 3833882.f1.zip › Data-analysis/Folder2_Scripts/Python_data_analysis.ipynb]

# %% [code]
import pandas as pd
import numpy as np
import matplotlib.pyplot as plt
import seaborn as sns

# %% [code]
df = pd.read_csv('all_variables.csv')

# %% [code]
df.head(5)

# %% [code]
df.drop('sample code', axis=1, inplace=True)

# %% [code]
df.info()

# %% [code]
df.describe()

# %% [code]
sns.pairplot(df, hue = "Age")

# %% [code]
df_static = pd.DataFrame(df.describe())

# %% [code]
df_static

# %% [code]
sns.countplot(data=df, x = 'Biofilm category', palette='magma',order= df['Biofilm category'].value_counts().index) 

plt.title('Distribution of Biofilm Categories', fontsize=16, fontweight='bold')
plt.xlabel('Biofilm Category', fontsize=12)
plt.ylabel('Count', fontsize=12) 

for i in plt.gca().containers:
    plt.bar_label(i, label_type='edge', fontsize=10, padding=2)

sns.despine()

plt.tight_layout()

# %% [code]
sns.boxenplot(data = df, x ='Biofilm category', y = 'OD', hue = 'Biofilm category', palette = 'Set2',)
plt.legend(loc= 'upper left', bbox_to_anchor=(1, 1))
sns.despine(right = True, top = True,)

# %% [code]
sns.violinplot(data = df, x ="Biofilm category", y ="OD", hue = "Biofilm category", palette = "Set2")
plt.title("Distrubition of OD Accros Biofilm Category")
plt.legend(loc= 'upper left', bbox_to_anchor=(1, 1))

# %% [code]
df2 = pd.read_csv('all_samples.csv')
age_bins = [0, 30, 50, 70, float('inf')]
age_labels = ['Youth', 'Middle-aged', 'Senior', 'Elderly']

df2['Age Group'] = pd.cut(df2['Age '], bins=age_bins, labels=age_labels, right=False)

print(df2[['Age ', 'Age Group']].head())

print(df2['Age Group'].value_counts())
age_group = df2.groupby('Age Group')
print(age_group)

# %% [code]
plt.figure(figsize=(10, 6))
sns.violinplot(data = df2, x ="Biofilm Category", y = "Average OD", hue =  'Age Group', palette='RdBu_r')
plt.tight_layout()
plt.rcParams['font.family'] = 'Times New Roman'
plt.ylabel('Average OD', fontsize=20, fontweight = 'bold',)
plt.xlabel('Biofilm Category', fontsize=20,fontweight = 'bold')
plt.yticks(fontsize=15, fontweight = 'bold')
plt.xticks(fontsize=15,fontweight = 'bold')
sns.despine(right = True, top = True)


# %% [code]
plt.figure(figsize=(18, 6))
sns.countplot(data = df, x ='Sample area')

# %% [code]
col = df[['Cefepime (MIC)', 'Ceftriaxone (MIC)', 'Meropenem (MIC)','Imipenem (MIC)',
       'Amikacin (MIC)','Gentamicin (MIC)','Ciprofloxacin (MIC)', 
       'Levofloxacin (MIC)', 'Colistin (MIC)']]
col

# %% [code]
corr_df = col.corr()
corr_df

# %% [code]
plt.figure(figsize=(10,10))
sns.heatmap(data = corr_df,annot=True, cmap='RdBu_r',)

# %% [code]
corr_df= df.select_dtypes(include=['float64','int64'])
corr_df_matrix=corr_df.corr()

# %% [code]
corr_df_matrix

# %% [code]
plt.figure(figsize=(10,8))
sns.heatmap(data = corr_df_matrix, annot=True, cmap="magma",linewidths=0.5,fmt = ".2f", square=True
            , annot_kws={"size": 10})
plt.xticks(rotation=90, ha='right', fontsize=8)
plt.yticks(rotation=0, fontsize=8)
plt.yticks(rotation=0)
plt.tight_layout()
plt.show()
