# Supplementary material for: Exploring the Relationship Between Biofilm Formation and Antibiotic Resistance Genes in Clinically Isolated Klebsiella pneumoniae
Source: Int J Microbiol. 2025 Oct 16;2025:3833882. doi: 10.1155/ijm/3833882 (PMC12549196; doi:10.1155/ijm/3833882)
Supplement: Supporting Information — Additional supporting information can be found online in the Supporting Information section. The following supporting information is provided to support the findings and reproducibility of this research. (1) README: instructions on how to use the data and run the analysis code. (2) Folder1_Data: contains the raw data in CSV format. (3) Folder2_Scipts: contains the code for the analysis. (4) Folder3_Outputs: figures and plot generated for the study. [file 3833882.f1.zip › Data-analysis/Folder1_Data/antibiotics_resistance_genes.csv]

sample code	Age	Gender	Sample area	Cefepime (MIC)	Cefepime	Ceftriaxone (MIC)	Ceftriaxone	Meropenem (MIC)	Meropenem	Imipenem (MIC)	Imipenem	Amikacin (MIC)	Amikacin	Gentamicin (MIC)	Gentamicin	Ciprofloxacin (MIC)	Ciprofloxacin	Levofloxacin (MIC)	Levofloxacin	Colistin (MIC)	Colistin	SHV	TEM
S12	49	Male	Bon and tissue	16	Resistance	32	Resistance	0.5	Sensitive	1	Sensitive	8	Sensitive	2	Sensitive	0.5	Sensitive	1	Sensitive	1	Sensitive	Negative	Positive
S13	31	Male	Pouch	1	Sensitive	1	Sensitive	0.5	Sensitive	0.5	Sensitive	8	Sensitive	2	Sensitive	0.5	Sensitive	1	Sensitive	1	Sensitive	Positive	Negative
S24	0.3	Male	Urine	2	Sensitive	4	Resistance	0.5	Sensitive	1	Sensitive	64	Resistance	16	Resistance	2	Resistance	1	Sensitive	1	Sensitive	Positive	Positive
S27	11	Female	Urine	16	Resistance	32	Resistance	2	Resistance	4	Resistance	8	Sensitive	2	Sensitive	2	Resistance	4	Resistance	1	Sensitive	Positive	Negative
S28	74	Female	Wound	16	Resistance	32	Resistance	4	Resistance	4	Resistance	32	Resistance	8	Resistance	2	Resistance	4	Resistance	1	Sensitive	Positive	Negative
S29	34	Female	Swab and Bal	32	Resistance	64	Resistance	16	Resistance	16	Resistance	32	Resistance	16	Resistance	4	Resistance	4	Resistance	0.5	Sensitive	Positive	Positive
S30	49	Female	Swab and Bal	32	Resistance	64	Resistance	16	Resistance	16	Resistance	32	Resistance	16	Resistance	4	Resistance	4	Resistance	0.5	Sensitive	Positive	Positive
S31	54	Female	Urine	32	Resistance	64	Resistance	16	Resistance	16	Resistance	32	Resistance	16	Resistance	4	Resistance	4	Resistance	0.5	Sensitive	Positive	Positive
S34	22	Female	HVS	2	Sensitive	2	Intermediate	1	Sensitive	1	Sensitive	64	Resistance	16	Resistance	0.5	Sensitive	1	Sensitive	0.5	Sensitive	Positive	Positive
S36	56	Male	Urine	16	Resistance	16	Resistance	4	Resistance	4	Resistance	32	Resistance	8	Resistance	2	Resistance	4	Resistance	1	Sensitive	Positive	Positive
S37	24	Female	Urine	1	Sensitive	16	Resistance	0.5	Sensitive	4	Resistance	8	Sensitive	2	Sensitive	0.5	Sensitive	1	Sensitive	1	Sensitive	Positive	Negative
S38	27	Female	Urine	16	Resistance	16	Resistance	1	Sensitive	1	Sensitive	64	Resistance	16	Resistance	0.5	Sensitive	1	Sensitive	1	Sensitive	Positive	Negative
S41	46	Male	Pus culture	16	Resistance	16	Resistance	1	Sensitive	1	Sensitive	64	Resistance	16	Resistance	2	Resistance	4	Resistance	1	Sensitive	Positive	Negative
S42	81	Female	Urine	2	Sensitive	16	Resistance	1	Sensitive	1	Sensitive	64	Resistance	16	Resistance	0.5	Sensitive	1	Sensitive	1	Sensitive	Negative	Positive
S44	44	Female	Urine	16	Resistance	16	Resistance	1	Sensitive	1	Sensitive	64	Sensitive	16	Sensitive	2	Resistance	2	Intermediate	1	Sensitive	Positive	Positive
S46	80	Male	Bone and tissue	16	Resistance	32	Resistance	4	Resistance	4	Resistance	32	Resistance	8	Resistance	2	Resistance	4	Resistance	1	Sensitive	Positive	Positive
S47	0.9	Female	Urine	16	Resistance	64	Resistance	2	Intermediate	4	Resistance	8	Sensitive	2	Sensitive	2	Resistance	4	Resistance	1	Sensitive	Positive	Negative
S48	82	Male	Wound culture	16	Resistance	32	Resistance	4	Resistance	4	Resistance	32	Resistance	8	Resistance	2	Resistance	4	Resistance	1	Sensitive	Positive	Positive
S50	64	Female	Wound culture	4	Intermediate	32	Resistance	0.5	Sensitive	0.25	Sensitive	8	Sensitive	8	Resistance	1	Sensitive	1	Sensitive	1	Sensitive	Positive	Positive
