# Supplementary material for: Exploring the Relationship Between Biofilm Formation and Antibiotic Resistance Genes in Clinically Isolated Klebsiella pneumoniae
Source: Int J Microbiol. 2025 Oct 16;2025:3833882. doi: 10.1155/ijm/3833882 (PMC12549196; doi:10.1155/ijm/3833882)
Supplement: Supporting Information — Additional supporting information can be found online in the Supporting Information section. The following supporting information is provided to support the findings and reproducibility of this research. (1) README: instructions on how to use the data and run the analysis code. (2) Folder1_Data: contains the raw data in CSV format. (3) Folder2_Scipts: contains the code for the analysis. (4) Folder3_Outputs: figures and plot generated for the study. [file 3833882.f1.zip › Data-analysis/Folder1_Data/all_variables.csv]

sample code	Age	Gender	Sample area	MrkA	SHV	TEM	KPC	OD	Biofilm category	Cefepime (MIC)	Cefepime	Ceftriaxone (MIC)	Ceftriaxone	Meropenem (MIC)	Meropenem	Imipenem (MIC)	Imipenem	Amikacin (MIC)	Amikacin	Gentamicin (MIC)	Gentamicin	Ciprofloxacin (MIC)	Ciprofloxacin	Levofloxacin (MIC)	Levofloxacin	Colistin (MIC)	Colistin
S12	49	Male	Bon and tissue	Negative	Negative	Positive	Negative	0.134	Weak biofilm producer	16	Resistance	32	Resistance	0.5	Sensitive	1	Sensitive	8	Sensitive	2	Sensitive	0.5	Sensitive	1	Sensitive	1	Sensitive
S13	31	Male	Pouch	Positive	Positive	Negative	Negative	0.113	Weak biofilm producer	1	Sensitive	1	Sensitive	0.5	Sensitive	0.5	Sensitive	8	Sensitive	2	Sensitive	0.5	Sensitive	1	Sensitive	1	Sensitive
S24	0.3	Male	Urine	Positive	Positive	Positive	Negative	0.214	Moderate biofilm producer	2	Sensitive	4	Resistance	0.5	Sensitive	1	Sensitive	64	Resistance	16	Resistance	2	Resistance	1	Sensitive	1	Sensitive
S27	11	Female	Urine	Positive	Positive	Negative	Negative	0.200	Moderate biofilm producer	16	Resistance	32	Resistance	2	Resistance	4	Resistance	8	Sensitive	2	Sensitive	2	Resistance	4	Resistance	1	Sensitive
S28	74	Female	Wound	Positive	Positive	Negative	Negative	0.087	Weak biofilm producer	16	Resistance	32	Resistance	4	Resistance	4	Resistance	32	Resistance	8	Resistance	2	Resistance	4	Resistance	1	Sensitive
S29	34	Female	Swab and Bal	Positive	Positive	Positive	Negative	0.139	Weak biofilm producer	32	Resistance	64	Resistance	16	Resistance	16	Resistance	32	Resistance	16	Resistance	4	Resistance	4	Resistance	0.5	Sensitive
S30	49	Female	Swab and Bal	Positive	Positive	Positive	Negative	0.163	Moderate biofilm producer	32	Resistance	64	Resistance	16	Resistance	16	Resistance	32	Resistance	16	Resistance	4	Resistance	4	Resistance	0.5	Sensitive
S31	54	Female	Urine	Positive	Positive	Positive	Negative	0.132	Weak biofilm producer	32	Resistance	64	Resistance	16	Resistance	16	Resistance	32	Resistance	16	Resistance	4	Resistance	4	Resistance	0.5	Sensitive
S34	22	Female	HVS	Negative	Positive	Positive	Negative	0.171	Moderate biofilm producer	2	Sensitive	2	Intermediate	1	Sensitive	1	Sensitive	64	Resistance	16	Resistance	0.5	Sensitive	1	Sensitive	0.5	Sensitive
S36	56	Male	Urine	Positive	Positive	Positive	Negative	0.158	Moderate biofilm producer	16	Resistance	16	Resistance	4	Resistance	4	Resistance	32	Resistance	8	Resistance	2	Resistance	4	Resistance	1	Sensitive
S37	24	Female	Urine	Positive	Positive	Negative	Negative	0.122	Weak biofilm producer	1	Sensitive	16	Resistance	0.5	Sensitive	4	Resistance	8	Sensitive	2	Sensitive	0.5	Sensitive	1	Sensitive	1	Sensitive
S38	27	Female	Urine	Positive	Positive	Negative	Negative	0.191	Moderate biofilm producer	16	Resistance	16	Resistance	1	Sensitive	1	Sensitive	64	Resistance	16	Resistance	0.5	Sensitive	1	Sensitive	1	Sensitive
S41	46	Male	Pus culture	Positive	Positive	Negative	Negative	0.103	Weak biofilm producer	16	Resistance	16	Resistance	1	Sensitive	1	Sensitive	64	Resistance	16	Resistance	2	Resistance	4	Resistance	1	Sensitive
S42	81	Female	Urine	Negative	Negative	Positive	Negative	0.163	Moderate biofilm producer	2	Sensitive	16	Resistance	1	Sensitive	1	Sensitive	64	Resistance	16	Resistance	0.5	Sensitive	1	Sensitive	1	Sensitive
S44	44	Female	Urine	Positive	Positive	Positive	Negative	0.089	Weak biofilm producer	16	Resistance	16	Resistance	1	Sensitive	1	Sensitive	64	Sensitive	16	Sensitive	2	Resistance	2	Intermediate	1	Sensitive
S46	80	Male	Bone and tissue	Positive	Positive	Positive	Negative	0.188	Moderate biofilm producer	16	Resistance	32	Resistance	4	Resistance	4	Resistance	32	Resistance	8	Resistance	2	Resistance	4	Resistance	1	Sensitive
S47	0.9	Female	Urine	Negative	Positive	Negative	Negative	0.148	Moderate biofilm producer	16	Resistance	64	Resistance	2	Intermediate	4	Resistance	8	Sensitive	2	Sensitive	2	Resistance	4	Resistance	1	Sensitive
S48	82	Male	Wound culture	Positive	Positive	Positive	Negative	0.101	Weak biofilm producer	16	Resistance	32	Resistance	4	Resistance	4	Resistance	32	Resistance	8	Resistance	2	Resistance	4	Resistance	1	Sensitive
S50	64	Female	Wound culture	Positive	Positive	Positive	Negative	0.155	Moderate biofilm producer	4	Intermediate	32	Resistance	0.5	Sensitive	0.25	Sensitive	8	Sensitive	8	Resistance	1	Sensitive	1	Sensitive	1	Sensitive
