# Supplementary material for: Exploring the Relationship Between Biofilm Formation and Antibiotic Resistance Genes in Clinically Isolated Klebsiella pneumoniae
Source: Int J Microbiol. 2025 Oct 16;2025:3833882. doi: 10.1155/ijm/3833882 (PMC12549196; doi:10.1155/ijm/3833882)
Supplement: Supporting Information — Additional supporting information can be found online in the Supporting Information section. The following supporting information is provided to support the findings and reproducibility of this research. (1) README: instructions on how to use the data and run the analysis code. (2) Folder1_Data: contains the raw data in CSV format. (3) Folder2_Scipts: contains the code for the analysis. (4) Folder3_Outputs: figures and plot generated for the study. [file 3833882.f1.zip › Data-analysis/Folder1_Data/Gene_f_data.csv]

Sample id	Sample id	Gene	CT Value	1	2	3	4	5	6	7	8	9	10	11	12	13	14	15	16	17	18	19	20	21	22	23	24	25	26	27	28	29	30	31	32	33	34	35	36	37	38	39	40
29	pH5	TEM	14.25	0.003664158	0.002708658	0.002534171	0.001080477	0.000491324	0.000491324	-0.001993893	-0.003666275	-0.003132216	0.000846798	0.009407605	0.031470782	0.077250159	0.173859963	0.356863081	0.682909632	1.181595185	1.804807381	2.40975005	2.876689278	3.167607656	3.323355477	3.404277888	3.460404205	3.490829071	3.516170292	3.533855904	3.544374742	3.551819477	3.557362432	3.562346757	3.564783499	3.565335755	3.567021574	3.567090301	3.565567348	3.563108255	3.563379608	3.560729378	3.557975865
29	pH5	mrkA	15.79	-0.001119816	0.001096974	0.000694002	0.000895141	-0.000311401	-0.000208705	0.000776411	0.000776411	0.000513385	0.001661716	0.004352812	0.013578257	0.027975746	0.060494708	0.120281083	0.232620621	0.43025279	0.748080008	1.195062784	1.711646733	2.201100726	2.586574579	2.850632307	3.026864224	3.145221351	3.225353418	3.284089338	3.328076785	3.362257297	3.388991423	3.405895913	3.424107778	3.434441061	3.443858772	3.453108198	3.457415756	3.461530095	3.469013275	3.467249413	3.467204215
37	pH5	mrkA	15.64	-0.001841352	0.000169334	0.000981474	0.001017409	0.000852589	0.000999997	0.000345376	0.000610153	0.000610153	0.001635934	0.005833206	0.013507545	0.029393887	0.063191773	0.130802874	0.258489761	0.485245303	0.850189072	1.350779003	1.902062216	2.385821844	2.733760693	2.952308721	3.090055033	3.175441805	3.235032732	3.279167094	3.308542924	3.33331155	3.350855097	3.365628145	3.377356909	3.387796712	3.39553726	3.400180092	3.405980203	3.410197901	3.412302721	3.415236781	3.413554353
29	pH5	SHV	14.42	0.000368166	0.001103665	0.001798838	0.000905937	0.000905937	-0.001462632	-0.00248511	-0.002615747	-0.001731064	0.00091125	0.009703959	0.029201041	0.069814781	0.15260828	0.308670034	0.581125004	0.993256676	1.518043518	2.050256605	2.483208655	2.776714185	2.948912265	3.0516597	3.108881744	3.145063142	3.163729573	3.179266683	3.188099712	3.193139786	3.195894896	3.198052992	3.198538643	3.199596979	3.199536809	3.199618307	3.198820577	3.197828863	3.193124572	3.192517403	3.188857338
37	pH5	SHV	16.99	-0.000432333	0.001084739	0.001302162	0.000916781	0.000865456	0.001376545	-0.000545267	-0.000545267	-0.000154986	-0.00127863	-0.00127863	0.003514898	0.008498441	0.023873645	0.049866013	0.104288467	0.20386524	0.383055829	0.669037076	1.068810671	1.525518798	1.950957217	2.273269086	2.482410837	2.612105145	2.689579968	2.737569917	2.769809714	2.794631379	2.808614515	2.82512121	2.831913258	2.838143478	2.842821072	2.845858729	2.850429573	2.851210785	2.850309037	2.850532629	2.852774457
47	pH5	SHV	27.09	-0.00243155	-0.000855863	0.000980454	0.002166148	0.001966893	0.002237532	0.002795433	0.002419255	0.001270701	0.002030257	0.000693367	0.000556898	-0.000429933	-0.000429933	-0.00205714	-0.003317327	-0.003569846	-0.004044715	-0.00503979	-0.004788797	-0.004043281	-0.002673868	0.002974612	0.013580807	0.038857168	0.091427002	0.197604203	0.395736136	0.724248074	1.189352365	1.71861218	2.194369682	2.530071498	2.731574026	2.842135367	2.901249645	2.933008755	2.949257024	2.962806012	2.971617878
34	pH5	TEM	28.85	-0.003508181	-0.004712816	-0.00208824	-0.000477595	0.000731791	0.002148278	0.001933845	0.004776309	0.006395583	0.003618274	0.00242874	0.002244509	0.004536865	0.004536865	0.000457884	0.000383775	-0.001387918	-0.004994824	-0.002971329	-0.003463675	-0.00471893	-0.006974143	-0.002347563	-0.003205889	-0.000936952	0.01392	0.04327218	0.1098059	0.2414629	0.4962762	0.9472359	1.587988	2.293738	2.858599	3.143686	3.290317	3.391989	3.468464	3.525067	3.576401
34	pH5	SHV	13.53	0.000902398	0.001009178	0.003352742	0.001168583	0.000927636	0.000483916	0.002360429	0.00499358	0.006388368	0.01798593	0.0339446	0.0718461	0.1419301	2.73E-01	0.5052045	0.8997768	1.492512	2.232122	2.968055	3.567059	3.953545	4.184447	4.316882	4.378748	4.422984	4.450204	4.462494	4.467829	4.47352	4.478198	4.481736	4.48406	4.485865	4.481081	4.481588	4.476686	4.4828	4.480192	4.482739	4.477695
37	pH7	mrkA	15.79	-0.000300465	0.000762965	0.001690912	0.000373363	0.000373363	0.000623052	0.000245028	0.001355516	-0.000818972	0.000529517	0.002801631	0.009228799	0.024025918	0.055701365	0.1166791	0.237204935	0.450812865	0.789670912	1.233299102	1.68343887	2.035208412	2.251604616	2.378028295	2.459331369	2.510493464	2.552342236	2.580075582	2.600839309	2.620635445	2.633826846	2.644838385	2.6550026	2.661039414	2.67097527	2.674928734	2.679109692	2.680454094	2.683582811	2.684946574	2.684376721
37	pH7	SHV	18.38	0.001189082	0.001270222	0.001178776	0.001168701	0.001908624	0.001908624	0.000336615	0.000519205	-0.002061145	-0.001988539	-0.002770032	-0.00388169	-0.001175397	-0.001175397	0.011202419	0.030423078	0.072151422	0.156014289	0.311578115	0.574441538	0.963077415	1.449873045	1.936975229	2.337382043	2.609486235	2.777728654	2.875249214	2.935426312	2.970079279	2.990166972	3.005570745	3.015910388	3.020026606	3.02367063	3.023052494	3.025684425	3.025794467	3.024729022	3.026788067	3.026069099
47	pH7	SHV	29.9	-0.000557625	-0.000199502	0.000414292	0.001790614	0.00076273	0.001903566	0.00116948	0.001487234	0.001603142	0.001434224	0.001434224	0.000591774	-0.000151281	0.000179935	-0.000758223	-0.000983159	-0.002836215	-0.002401384	-0.00283583	-0.002505071	-0.003220521	-0.004074564	-0.003948165	-0.002618694	0.00060428	0.006995826	0.020724571	0.049346159	0.108467682	0.223435967	0.435063914	0.771704534	1.223853978	1.70914486	2.111969199	2.38477222	2.546981607	2.627437382	2.678135454	2.706633368
29	pH7	TEM	12.03	-0.000217222	0.000243995	0.000583724	0.000486859	-0.000258328	0.000908276	0.000811539	0.007423396	0.01483324	0.04289705	0.09539822	0.2054823	0.4085458	0.776517	1.35363	2.08734	2.830009	3.402131	3.742608	3.925188	4.050863	4.140846	4.201196	4.251634	4.290587	4.311983	4.337385	4.355419	4.368658	4.378131	4.388743	4.396563	4.400791	4.403052	4.404271	4.405324	4.404405	4.396807	4.405082	4.39304
29	pH7	mrkA	12.8	-0.001288218	-0.000274958	-0.000509197	0.002323321	0.001667448	0.000916349	0.000870131	0.000830366	0.006340657	0.01929573	0.0497954	0.113301	0.2366462	0.4644381	0.8277449	1.299462	1.785853	2.174651	2.449019	2.650865	2.79663	2.906873	2.994886	3.062689	3.11983	3.160448	3.197271	3.222342	3.247464	3.267409	3.281766	3.290356	3.303321	3.306701	3.311964	3.318407	3.319827	3.319753	3.323596	3.322431
29	pH7	SHV	13.79	0.001212749	0.000723818	0.002228949	-0.000758736	-0.000758736	0.000805601	0.000784002	0.001115239	0.005818522	0.01456258	0.02853425	0.06054123	0.1215412	0.2320573	0.4334622	0.7658265	1.270018	1.932405	2.645475	3.271521	3.739204	4.04365	4.246414	4.38384	4.475874	4.541497	4.585561	4.622866	4.648424	4.672348	4.689392	4.701633	4.716825	4.723282	4.730917	4.732459	4.73781	4.741542	4.742064	4.745293
34	pH7	SHV	36.07	-0.01162986	0.009157817	-0.008926261	0.007195713	0.002479625	0.001648828	0.002530253	0.00057111	0.00398558	0.00467768	0.007311536	0.00611167	0.007703521	0.006494764	0.007220649	0.006735605	0.005082306	0.003279642	0.006484289	0.005933455	0.005704475	0.0024064	0.002243289	-0.001355054	-0.002724777	-0.002734154	-0.003385026	-0.004821593	-0.008104791	-0.007875756	-0.003669156	0.001310316	0.0165644	0.04949733	0.1007925	0.1931161	0.3228887	0.4828874	0.6635997	0.8401072
