# Supplementary material for: Exploring the Relationship Between Biofilm Formation and Antibiotic Resistance Genes in Clinically Isolated Klebsiella pneumoniae
Source: Int J Microbiol. 2025 Oct 16;2025:3833882. doi: 10.1155/ijm/3833882 (PMC12549196; doi:10.1155/ijm/3833882)
Supplement: Supporting Information — Additional supporting information can be found online in the Supporting Information section. The following supporting information is provided to support the findings and reproducibility of this research. (1) README: instructions on how to use the data and run the analysis code. (2) Folder1_Data: contains the raw data in CSV format. (3) Folder2_Scipts: contains the code for the analysis. (4) Folder3_Outputs: figures and plot generated for the study. [file 3833882.f1.zip › Data-analysis/Folder1_Data/Samples.csv]

Sample Code	Age	Gender	Sample Area
S1	20	Male	Urine
S2	70	Female	Ascitic fluid culture
S3	23	Female	Urine
S4	65	Male	Urine
S5	43	Male	Urine
S6	82	Male	Urine
S7	28	Male	Urine
S8	74	Female	Bronchial culture
S9	33	Female	H.V.S
S10	34	Female	wound
S11	38	Female	Urine
S12	49	Male	Bon and tissue
S13	31	Male	Pouch
S14	28	Female	Urine
S15	54	Male	Urine
S16	19	Female	Urine
S17	43	Female	Urine
S18	56	Male	cather
S19	0.2	Male	Urine
S20	77	Female	Sputum
S21	42	Female	Urine
S22	36	Female	Absces
S23	73	Female	Bronchoalveolar lavage (BAL)
S24	0.1	Male	Urine
S25	22	Female	Urine
S26	39	Male	Seminal fluid
S27	11	Female	Urine
S28	74	Female	Wound
S29	34	Female	Swab and Bal
S30	49	Female	Swab and Bal
S31	54	Female	Urine
S32	58	Male	Stool
S33	77	Male	BAL
S34	22	Female	HVS
S35	31	Male	BAL
S36	56	Male	Urine
S37	24	Female	Urine
S38	27	Female	Urine
S39	31	Female	Urine
S40	28	Female	HVS
S41	46	Male	Pus culture
S42	81	Female	Urine
S43	64	Female	Sputum
S44	44	Female	Urine
S45	38	Male	Urine
S46	80	Male	Bone and soft tissue culture
S47	0.9	Female	Urine
S48	82	Male	Wound culture
S49	27	Female	Urine
S50	64	Female	Wound culture
S51	64	Female	Wound culture
