# Supplementary material for: Exploring the Relationship Between Biofilm Formation and Antibiotic Resistance Genes in Clinically Isolated Klebsiella pneumoniae
Source: Int J Microbiol. 2025 Oct 16;2025:3833882. doi: 10.1155/ijm/3833882 (PMC12549196; doi:10.1155/ijm/3833882)
Supplement: Supporting Information — Additional supporting information can be found online in the Supporting Information section. The following supporting information is provided to support the findings and reproducibility of this research. (1) README: instructions on how to use the data and run the analysis code. (2) Folder1_Data: contains the raw data in CSV format. (3) Folder2_Scipts: contains the code for the analysis. (4) Folder3_Outputs: figures and plot generated for the study. [file 3833882.f1.zip › Data-analysis/Folder1_Data/Species_Selection_Criteria.csv]

Gender	Age	Bacteria Name	Antibiotic Name	Sensitivity
Male	92.14	Escherichia coli	Ampicillin	Resistance
			Pipracillin/Tazobactam	Intermediate
			Cefazolin	Resistance
			Ampicillin	Resistance
			Cefuroxime	Resistance
			Cefoxitin	Intermediate
			Cefazolin	Resistance
			Cefoxitin	Intermediate
			Ceftriaxone (CRO)	Resistance
Female	3.584	Escherichia coli	Ampicillin	Resistance
			Pipracillin/Tazobactam	Sensitive
			Cefazolin	Resistance
			Cefuroxime Axetil	Resistance
			Cefuroxime	Resistance
			Cefoxitin	Sensitive
			Ceftazidime(CAZ)	Sensitive
			Cefepime	Sensitive
			Ceftriaxone (CRO)	Resistance
			Ertapenem	Sensitive
			Meropenem	Sensitive
			Amikacin (AK)	Sensitive
			Gentamicin (CN)	Sensitive
			Ciprofloxacin (Cip)	Sensitive
			Tigecycline	Sensitive
			Trimethoprim-sulphamethoxazole (SXT)	Resistance
Female	61.121	Escherichia coli	Ampicillin	Resistance
			Pipracillin/Tazobactam	Sensitive
			Cefazolin	Resistance
			Cefuroxime Axetil	Resistance
			Cefuroxime	Resistance
			Cefoxitin	Intermediate
			Ceftazidime(CAZ)	Sensitive
			Ceftriaxone (CRO)	Resistance
			Cefepime	Intermediate
			Ertapenem	Sensitive
			Meropenem	Sensitive
			Amikacin (AK)	Sensitive
			Gentamicin (CN)	Sensitive
			Trimethoprim-sulphamethoxazole (SXT)	Resistance
			Ciprofloxacin (Cip)	Resistance
			Tigecycline	Sensitive
			Tigecycline	Sensitive
			Ciprofloxacin (Cip)	Resistance
			Trimethoprim-sulphamethoxazole (SXT)	Resistance
			Gentamicin (CN)	Sensitive
			Amikacin (AK)	Sensitive
			Meropenem	Sensitive
			Ertapenem	Sensitive
			Cefepime	Intermediate
			Ceftriaxone (CRO)	Resistance
			Ceftazidime(CAZ)	Sensitive
			Cefoxitin	Intermediate
			Cefuroxime	Resistance
			Cefuroxime Axetil	Resistance
			Cefazolin	Resistance
			Pipracillin/Tazobactam	Sensitive
			Ampicillin	Resistance
Male	29.099	Staphylococcus haemolyticus	Gentamicin (CN)	Sensitive
			Ciprofloxacin (Cip)	Intermediate
			Moxifloxacin	Sensitive
			Erythromycin	Resistance
			Clinidamycin (DA)	Resistance
			Teicoplanin	Resistance
			Vancomycin	Resistance
			Tetracycline	Resistance
			Rifampicin	Resistance
			Trimethoprim-sulphamethoxazole (SXT)	Sensitive
Male	67.63	Escherichia coli	Trimethoprim-sulphamethoxazole (SXT)	Sensitive
			Ampicillin	Resistance
			Pipracillin/Tazobactam	Intermediate
			Cefazolin	Resistance
			Cefuroxime Axetil	Resistance
			Cefuroxime	Resistance
			Cefoxitin	Resistance
			Ceftazidime(CAZ)	Resistance
			Ceftriaxone (CRO)	Resistance
			Cefepime	Resistance
			Meropenem	Resistance
			Amikacin (AK)	Sensitive
			Gentamicin (CN)	Sensitive
			Ciprofloxacin (Cip)	Resistance
			Tigecycline	Sensitive
Female	39.11	Escherichia coli	Ampicillin	Resistance
			Pipracillin/Tazobactam	Sensitive
			Cefazolin	Sensitive
			Cefuroxime Axetil	Resistance
			Cefuroxime	Resistance
			Cefoxitin	Sensitive
			Ceftazidime(CAZ)	Sensitive
			Ceftriaxone (CRO)	Sensitive
			Cefepime	Sensitive
			Ertapenem	Sensitive
			Meropenem	Sensitive
			Amikacin (AK)	Sensitive
			Gentamicin (CN)	Sensitive
			Ciprofloxacin (Cip)	Sensitive
			Tigecycline	Sensitive
			Trimethoprim-sulphamethoxazole (SXT)	Sensitive
Male	84.647	Escherichia coli	Ampicillin/Sulbactam	Sensitive
			Cefoxitin	Sensitive
			Ceftriaxone (CRO)	Sensitive
			Ceftolozane/Tazobactam	Sensitive
			Aztreonam (ATM)	Sensitive
			Doripenem	Sensitive
			Meropenem	Sensitive
			Tobramycin (TOB)	Sensitive
			Levofloxacin ( LEV)	Sensitive
			Doxycycline (DO)	Sensitive
			Minocycline	Sensitive
			Tetracycline	Sensitive
			Tigecycline	Sensitive
			Chloramphenicol	Sensitive
Female	63.633	Escherichia coli	Ampicillin/Sulbactam	Resistance
			Cefoxitin	Resistance
			Cefotaxime (CTX)	Sensitive
			Ceftazidime(CAZ)	Sensitive
			Ceftolozane/Tazobactam	Sensitive
			Aztreonam (ATM)	Sensitive
			Doripenem	Sensitive
			Meropenem	Sensitive
			Tobramycin (TOB)	Sensitive
			Levofloxacin ( LEV)	Sensitive
			Doxycycline (DO)	Resistance
			Minocycline	Sensitive
			Tetracycline	Resistance
			Tigecycline	Sensitive
			Chloramphenicol	Intermediate
Male	41.616	Escherichia coli	Ampicillin	Resistance
			Pipracillin/Tazobactam	Intermediate
			Cefazolin	Resistance
			Cefuroxime Axetil	Resistance
			Cefuroxime	Resistance
			Cefoxitin	Resistance
			Ceftazidime(CAZ)	Resistance
			Ceftriaxone (CRO)	Resistance
			Cefepime	Intermediate
			Meropenem	Sensitive
			Amikacin (AK)	Sensitive
			Gentamicin (CN)	Sensitive
			Ciprofloxacin (Cip)	Intermediate
			Tigecycline	Sensitive
			Trimethoprim-sulphamethoxazole (SXT)	Resistance
Female	3.97	Escherichia coli	Ampicillin/Sulbactam	Sensitive
			Cefoxitin	Sensitive
			Cefotaxime (CTX)	Resistance
			Ceftazidime(CAZ)	Sensitive
			Ceftolozane/Tazobactam	Sensitive
			Doripenem	Sensitive
			Meropenem	Sensitive
			Tobramycin (TOB)	Sensitive
			Levofloxacin ( LEV)	Sensitive
			Doxycycline (DO)	Sensitive
			Minocycline	Sensitive
			Tetracycline	Sensitive
			Tigecycline	Sensitive
			Chloramphenicol	Intermediate
Female	3.595	Morganella morganii	Ampicillin	Resistance
			Pipracillin/Tazobactam	Sensitive
			Cefuroxime	Resistance
			Cefuroxime Axetil	Resistance
			Cefoxitin	Intermediate
			Cefixime (CFM)	Sensitive
			Ceftazidime(CAZ)	Sensitive
			Ertapenem	Sensitive
			Imipenem	Sensitive
			Meropenem	Sensitive
			Amikacin (AK)	Sensitive
			Gentamicin (CN)	Sensitive
			Ciprofloxacin (Cip)	Sensitive
			Nitrofurantoin (F)	Resistance
			Trimethoprim-sulphamethoxazole (SXT)	Sensitive
			Trimethoprim-sulphamethoxazole (SXT)	Sensitive
			Nitrofurantoin (F)	Resistance
			Ciprofloxacin (Cip)	Sensitive
			Gentamicin (CN)	Sensitive
			Amikacin (AK)	Sensitive
			Meropenem	Sensitive
			Imipenem	Sensitive
			Ertapenem	Sensitive
			Ceftazidime(CAZ)	Sensitive
			Cefixime (CFM)	Sensitive
			Cefoxitin	Intermediate
			Cefuroxime Axetil	Resistance
			Cefuroxime	Resistance
			Pipracillin/Tazobactam	Sensitive
			Ampicillin	Resistance
			Ampicillin	Resistance
			Pipracillin/Tazobactam	Sensitive
			Cefuroxime	Resistance
			Cefuroxime Axetil	Resistance
			Cefoxitin	Intermediate
			Cefixime (CFM)	Sensitive
			Ceftazidime(CAZ)	Sensitive
			Ertapenem	Sensitive
			Imipenem	Sensitive
			Meropenem	Sensitive
			Amikacin (AK)	Sensitive
			Gentamicin (CN)	Sensitive
			Ciprofloxacin (Cip)	Sensitive
			Nitrofurantoin (F)	Resistance
			Trimethoprim-sulphamethoxazole (SXT)	Sensitive
			Trimethoprim-sulphamethoxazole (SXT)	Sensitive
			Nitrofurantoin (F)	Resistance
			Ciprofloxacin (Cip)	Sensitive
			Gentamicin (CN)	Sensitive
			Amikacin (AK)	Sensitive
			Meropenem	Sensitive
			Imipenem	Sensitive
			Ertapenem	Sensitive
			Ceftazidime(CAZ)	Sensitive
			Cefixime (CFM)	Sensitive
			Cefoxitin	Intermediate
			Cefuroxime Axetil	Resistance
			Cefuroxime	Resistance
			Pipracillin/Tazobactam	Sensitive
			Ampicillin	Resistance
Female	20.682	Escherichia coli	Ampicillin	Resistance
			Pipracillin/Tazobactam	Sensitive
			Cefuroxime	Resistance
			Cefuroxime Axetil	Resistance
			Cefoxitin	Sensitive
			Cefixime (CFM)	Resistance
			Ceftazidime(CAZ)	Resistance
			Ceftriaxone (CRO)	Resistance
			Ertapenem	Sensitive
			Imipenem	Sensitive
			Meropenem	Sensitive
			Amikacin (AK)	Sensitive
			Gentamicin (CN)	Sensitive
			Ciprofloxacin (Cip)	Sensitive
			Nitrofurantoin (F)	Sensitive
			Trimethoprim-sulphamethoxazole (SXT)	Sensitive
			Trimethoprim-sulphamethoxazole (SXT)	Sensitive
			Nitrofurantoin (F)	Sensitive
			Ciprofloxacin (Cip)	Sensitive
			Gentamicin (CN)	Sensitive
			Amikacin (AK)	Sensitive
			Meropenem	Sensitive
			Imipenem	Sensitive
			Ertapenem	Sensitive
			Ceftriaxone (CRO)	Resistance
			Ceftazidime(CAZ)	Resistance
			Cefixime (CFM)	Resistance
			Cefoxitin	Sensitive
			Cefuroxime Axetil	Resistance
			Cefuroxime	Resistance
			Pipracillin/Tazobactam	Sensitive
			Ampicillin	Resistance
Female	84.151	Escherichia coli	Ampicillin	Resistance
			Pipracillin/Tazobactam	Sensitive
			Cefuroxime	Resistance
			Cefuroxime Axetil	Resistance
			Cefoxitin	Sensitive
			Cefixime (CFM)	Resistance
			Ceftazidime(CAZ)	Resistance
			Ceftriaxone (CRO)	Resistance
			Ertapenem	Sensitive
			Ertapenem	Sensitive
			Ceftriaxone (CRO)	Resistance
			Ceftazidime(CAZ)	Resistance
			Cefixime (CFM)	Resistance
			Cefoxitin	Sensitive
			Cefuroxime Axetil	Resistance
			Cefuroxime	Resistance
			Pipracillin/Tazobactam	Sensitive
			Ampicillin	Resistance
			Ampicillin	Resistance
			Pipracillin/Tazobactam	Sensitive
			Cefuroxime	Resistance
			Cefuroxime Axetil	Resistance
			Cefoxitin	Sensitive
			Cefixime (CFM)	Resistance
			Ceftazidime(CAZ)	Resistance
			Ceftriaxone (CRO)	Resistance
			Ertapenem	Sensitive
			Trimethoprim-sulphamethoxazole (SXT)	Sensitive
			Imipenem	Sensitive
			Meropenem	Sensitive
			Amikacin (AK)	Sensitive
			Gentamicin (CN)	Sensitive
			Ciprofloxacin (Cip)	Sensitive
			Nitrofurantoin (F)	Sensitive
			Nitrofurantoin (F)	Sensitive
			Ciprofloxacin (Cip)	Sensitive
			Gentamicin (CN)	Sensitive
			Amikacin (AK)	Sensitive
			Meropenem	Sensitive
			Imipenem	Sensitive
			Trimethoprim-sulphamethoxazole (SXT)	Sensitive
			Trimethoprim-sulphamethoxazole (SXT)	Sensitive
			Imipenem	Sensitive
			Meropenem	Sensitive
			Amikacin (AK)	Sensitive
			Gentamicin (CN)	Sensitive
			Ciprofloxacin (Cip)	Sensitive
			Nitrofurantoin (F)	Sensitive
Female	24.616	Staphylococcus haemolyticus	Gentamicin (CN)	Resistance
			Ciprofloxacin (Cip)	Resistance
			Moxifloxacin	Sensitive
			Erythromycin	Resistance
			Clinidamycin (DA)	Resistance
			Linezolid	Sensitive
			Teicoplanin	Sensitive
			Vancomycin	Sensitive
			Tetracycline	Resistance
			Tigecycline	Sensitive
			Rifampicin	Sensitive
			Trimethoprim-sulphamethoxazole (SXT)	Sensitive
Male	43.126	Escherichia coli	Ampicillin	Resistance
			Pipracillin/Tazobactam	Sensitive
			Cefuroxime	Resistance
			Cefoxitin	Sensitive
			Cefixime (CFM)	Resistance
			Ceftazidime(CAZ)	Resistance
			Ceftriaxone (CRO)	Resistance
			Ertapenem	Sensitive
			Imipenem	Sensitive
			Meropenem	Sensitive
			Amikacin (AK)	Sensitive
			Gentamicin (CN)	Resistance
			Ciprofloxacin (Cip)	Resistance
			Nitrofurantoin (F)	Sensitive
			Trimethoprim-sulphamethoxazole (SXT)	Resistance
Male	68.145	Pseudomonas aeruginosa	Ceftazidime/Avibactam	Resistance
			Ceftolozane/Tazobactam	Resistance
			Doripenem	Resistance
			Tobramycin (TOB)	Resistance
			Levofloxacin ( LEV)	Resistance
			Ticarcillin/Clavulanic Acid	Resistance
			Tetracycline	Resistance
			Amikacin (AK)	Resistance
			Ampicillin/Sulbactam	Resistance
			Imipenem	Resistance
			Cefoxitin	Resistance
			Gentamicin (CN)	Resistance
			Azithromycin (AZM)	Resistance
			Chloramphenicol	Resistance
			Cefotaxime (CTX)	Resistance
			Ceftazidime(CAZ)	Resistance
			Ceftriaxone (CRO)	Resistance
			Cefepime	Resistance
			Pipracillin/Tazobactam	Intermediate
			Aztreonam (ATM)	Intermediate
			Colistin (CT)	Intermediate
Male	81.66	Escherichia coli	Ampicillin	Resistance
			Pipracillin/Tazobactam	Sensitive
			Cefuroxime Axetil	Resistance
			Cefuroxime	Resistance
			Cefoxitin	Resistance
			Cefixime (CFM)	Resistance
			Ceftazidime(CAZ)	Resistance
			Ceftriaxone (CRO)	Resistance
			Ertapenem	Resistance
			Imipenem	Resistance
			Meropenem	Resistance
			Amikacin (AK)	Sensitive
			Gentamicin (CN)	Sensitive
			Ciprofloxacin (Cip)	Resistance
			Nitrofurantoin (F)	Sensitive
			Trimethoprim-sulphamethoxazole (SXT)	Resistance
Female	10.003	Escherichia coli	Ampicillin	Resistance
			Pipracillin/Tazobactam	Sensitive
			Cefuroxime Axetil	Resistance
			Cefuroxime	Resistance
			Cefoxitin	Resistance
			Cefixime (CFM)	Resistance
			Ceftazidime(CAZ)	Intermediate
			Ceftriaxone (CRO)	Sensitive
			Ertapenem	Sensitive
			Imipenem	Sensitive
			Meropenem	Sensitive
			Amikacin (AK)	Sensitive
			Gentamicin (CN)	Sensitive
			Ciprofloxacin (Cip)	Sensitive
			Nitrofurantoin (F)	Sensitive
			Trimethoprim-sulphamethoxazole (SXT)	Resistance
Female	68.981	Escherichia coli	Ampicillin	Resistance
			Piperacillin/Tazobactam	Sensitive
			Cefuroxime	Resistance
			Trimethoprim-sulphamethoxazole (SXT)	Sensitive
			Cefuroxime Axetil	Resistance
			Cefoxitin	Sensitive
			Cefixime (CFM)	Resistance
			Ceftazidime(CAZ)	Intermediate
			Ceftriaxone (CRO)	Resistance
			Ertapenem	Sensitive
			Imipenem	Sensitive
			Meropenem	Sensitive
			Amikacin (AK)	Sensitive
			Gentamicin (CN)	Sensitive
			Gentamicin (CN)	Resistance
			Ciprofloxacin (Cip)	Resistance
			Nitrofurantoin (F)	Sensitive
			Nitrofurantoin (F)	Sensitive
			Ciprofloxacin (Cip)	Resistance
			Gentamicin (CN)	Resistance
			Gentamicin (CN)	Sensitive
			Amikacin (AK)	Sensitive
			Meropenem	Sensitive
			Imipenem	Sensitive
			Ertapenem	Sensitive
			Ceftriaxone (CRO)	Resistance
			Ceftazidime(CAZ)	Intermediate
			Cefixime (CFM)	Resistance
			Cefoxitin	Sensitive
			Cefuroxime Axetil	Resistance
			Trimethoprim-sulphamethoxazole (SXT)	Sensitive
			Cefuroxime	Resistance
			Piperacillin/Tazobactam	Sensitive
			Ampicillin	Resistance
Female	2.049	Escherichia coli	Ampicillin	Sensitive
			Pipracillin/Tazobactam	Sensitive
			Cefuroxime Axetil	Sensitive
			Cefuroxime	Sensitive
			Cefoxitin	Sensitive
			Cefixime (CFM)	Sensitive
			Ceftazidime(CAZ)	Sensitive
			Ceftriaxone (CRO)	Sensitive
			Ertapenem	Sensitive
			Imipenem	Sensitive
			Meropenem	Sensitive
			Amikacin (AK)	Sensitive
			Gentamicin (CN)	Sensitive
			Ciprofloxacin (Cip)	Sensitive
			Nitrofurantoin (F)	Sensitive
			Trimethoprim-sulphamethoxazole (SXT)	Sensitive
Male	73.668	Streptococcus agalactiae	Ampicillin	Sensitive
			Moxifloxacin	Resistance
			Clinidamycin (DA)	Sensitive
			Linezolid	Sensitive
			Tetracycline	Resistance
			Tigecycline	Sensitive
			Ticarcillin/Clavulanic Acid	Sensitive
			Amoxicillin Clavulanic Acid (AMC)	Sensitive
			Imipenem	Sensitive
			Rifampicin	Sensitive
			Cefepime	Sensitive
			Cefotaxime (CTX)	Sensitive
			Ceftazidime(CAZ)	Sensitive
			Pipracillin/Tazobactam	Sensitive
Female	5.121	Escherichia coli	Ampicillin	Sensitive
			Pipracillin/Tazobactam	Sensitive
			Cefuroxime Axetil	Sensitive
			Cefuroxime	Sensitive
			Cefoxitin	Sensitive
			Cefixime (CFM)	Sensitive
			Ceftazidime(CAZ)	Sensitive
			Ceftriaxone (CRO)	Sensitive
			Ertapenem	Sensitive
			Imipenem	Sensitive
			Meropenem	Sensitive
			Amikacin (AK)	Sensitive
			Gentamicin (CN)	Sensitive
			Ciprofloxacin (Cip)	Sensitive
			Nitrofurantoin (F)	Sensitive
			Trimethoprim-sulphamethoxazole (SXT)	Resistance
Female	55.915	Escherichia coli	Ampicillin	Resistance
			Pipracillin/Tazobactam	Sensitive
			Cefuroxime Axetil	Sensitive
			Cefuroxime	Sensitive
			Cefoxitin	Sensitive
			Cefixime (CFM)	Sensitive
			Ceftazidime(CAZ)	Sensitive
			Ceftriaxone (CRO)	Sensitive
			Ertapenem	Sensitive
			Imipenem	Sensitive
			Meropenem	Sensitive
			Amikacin (AK)	Sensitive
			Gentamicin (CN)	Sensitive
			Ciprofloxacin (Cip)	Sensitive
			Nitrofurantoin (F)	Sensitive
			Trimethoprim-sulphamethoxazole (SXT)	Sensitive
Male	64.674	Escherichia coli	Ampicillin	Resistance
			Piperacillin/Tazobactam	Intermediate
			Cefuroxime	Sensitive
			Cefuroxime Axetil	Sensitive
			Cefoxitin	Sensitive
			Cefixime (CFM)	Sensitive
			Ceftazidime(CAZ)	Sensitive
			Ceftriaxone (CRO)	Sensitive
			Ertapenem	Sensitive
			Imipenem	Sensitive
			Meropenem	Sensitive
			Amikacin (AK)	Sensitive
			Gentamicin (CN)	Sensitive
			Ciprofloxacin (Cip)	Sensitive
			Nitrofurantoin (F)	Sensitive
			Trimethoprim-sulphamethoxazole (SXT)	Sensitive
Male	32.652	Escherichia coli	Ampicillin	Intermediate
			Piperacillin/Tazobactam	Sensitive
			Cefuroxime	Sensitive
			Cefuroxime Axetil	Sensitive
			Cefoxitin	Sensitive
			Cefixime (CFM)	Resistance
			Ceftazidime(CAZ)	Sensitive
			Ceftriaxone (CRO)	Resistance
			Ertapenem	Intermediate
			Imipenem	Sensitive
			Meropenem	Sensitive
			Amikacin (AK)	Sensitive
			Gentamicin (CN)	Sensitive
			Ciprofloxacin (Cip)	Sensitive
			Nitrofurantoin (F)	Resistance
			Trimethoprim-sulphamethoxazole (SXT)	Sensitive
Female	71.178	Escherichia coli	Ampicillin	Resistance
			Piperacillin/Tazobactam	Sensitive
			Cefuroxime	Resistance
			Cefuroxime Axetil	Resistance
			Cefoxitin	Intermediate
			Cefixime (CFM)	Resistance
			Ceftazidime(CAZ)	Intermediate
			Ceftriaxone (CRO)	Sensitive
			Ertapenem	Sensitive
			Imipenem	Sensitive
			Meropenem	Sensitive
			Amikacin (AK)	Sensitive
			Gentamicin (CN)	Sensitive
			Ciprofloxacin (Cip)	Sensitive
			Nitrofurantoin (F)	Sensitive
			Trimethoprim-sulphamethoxazole (SXT)	Sensitive
Female	19.447	Staphylococcus haemolyticus	Gentamicin (CN)	Sensitive
			Ciprofloxacin (Cip)	Resistance
			Moxifloxacin	Sensitive
			Erythromycin	Resistance
			Clinidamycin (DA)	Resistance
			Linezolid	Sensitive
			Teicoplanin	Intermediate
			Vancomycin	Resistance
			Tigecycline	Sensitive
			Rifampicin	Sensitive
			Trimethoprim-sulphamethoxazole (SXT)	Resistance
Female	26.956	Escherichia coli	Ampicillin	Sensitive
			Piperacillin/Tazobactam	Sensitive
			Cefuroxime	Sensitive
			Cefuroxime Axetil	Sensitive
			Cefoxitin	Sensitive
			Cefixime (CFM)	Sensitive
			Ceftazidime(CAZ)	Sensitive
			Ceftriaxone (CRO)	Sensitive
			Ertapenem	Sensitive
			Imipenem	Sensitive
			Meropenem	Sensitive
			Amikacin (AK)	Sensitive
			Gentamicin (CN)	Sensitive
			Ciprofloxacin (Cip)	Sensitive
			Trimethoprim-sulphamethoxazole (SXT)	Sensitive
			Nitrofurantoin (F)	Sensitive
			Nitrofurantoin (F)	Sensitive
			Trimethoprim-sulphamethoxazole (SXT)	Sensitive
			Ciprofloxacin (Cip)	Sensitive
			Gentamicin (CN)	Sensitive
			Amikacin (AK)	Sensitive
			Meropenem	Sensitive
			Imipenem	Sensitive
			Ertapenem	Sensitive
			Ceftriaxone (CRO)	Sensitive
			Ceftazidime(CAZ)	Sensitive
			Cefixime (CFM)	Sensitive
			Cefoxitin	Sensitive
			Cefuroxime Axetil	Sensitive
			Cefuroxime	Sensitive
			Piperacillin/Tazobactam	Sensitive
			Ampicillin	Sensitive
Female	5.559	Escherichia coli	Ampicillin	Resistance
			Piperacillin/Tazobactam	Sensitive
			Cefuroxime	Resistance
			Cefuroxime Axetil	Resistance
			Trimethoprim-sulphamethoxazole (SXT)	Resistance
			Cefoxitin	Sensitive
			Cefixime (CFM)	Resistance
			Ceftazidime(CAZ)	Intermediate
			Ceftriaxone (CRO)	Resistance
			Ertapenem	Sensitive
			Imipenem	Sensitive
			Meropenem	Sensitive
			Amikacin (AK)	Sensitive
			Gentamicin (CN)	Sensitive
			Ciprofloxacin (Cip)	Sensitive
			Nitrofurantoin (F)	Sensitive
			Nitrofurantoin (F)	Sensitive
			Ciprofloxacin (Cip)	Sensitive
			Gentamicin (CN)	Sensitive
			Amikacin (AK)	Sensitive
			Meropenem	Sensitive
			Imipenem	Sensitive
			Ertapenem	Sensitive
			Ceftriaxone (CRO)	Resistance
			Ceftazidime(CAZ)	Intermediate
			Cefixime (CFM)	Resistance
			Cefoxitin	Sensitive
			Trimethoprim-sulphamethoxazole (SXT)	Resistance
			Cefuroxime Axetil	Resistance
			Cefuroxime	Resistance
			Piperacillin/Tazobactam	Sensitive
			Ampicillin	Resistance
Female	25.156	Staphylococcus haemolyticus	Gentamicin (CN)	Sensitive
			Ciprofloxacin (Cip)	Sensitive
			Moxifloxacin	Sensitive
			Erythromycin	Resistance
			Clinidamycin (DA)	Resistance
			Teicoplanin	Resistance
			Vancomycin	Resistance
			Tetracycline	Resistance
			Tigecycline	Sensitive
			Rifampicin	Resistance
			Trimethoprim-sulphamethoxazole (SXT)	Sensitive
Female	29.159	Staphylococcus haemolyticus	Gentamicin (CN)	Sensitive
			Ciprofloxacin (Cip)	Resistance
			Moxifloxacin	Intermediate
			Erythromycin	Resistance
			Clinidamycin (DA)	Resistance
			Linezolid	Sensitive
			Teicoplanin	Intermediate
			Vancomycin	Resistance
			Tetracycline	Resistance
			Tigecycline	Sensitive
			Rifampicin	Sensitive
			Trimethoprim-sulphamethoxazole (SXT)	Sensitive
Female	0.397	Escherichia coli	Ampicillin	Resistance
			Pipracillin/Tazobactam	Sensitive
			Cefuroxime Axetil	Resistance
			Cefuroxime	Resistance
			Cefoxitin	Sensitive
			Cefixime (CFM)	Resistance
			Ceftazidime(CAZ)	Intermediate
			Ceftriaxone (CRO)	Resistance
			Ertapenem	Sensitive
			Imipenem	Sensitive
			Meropenem	Sensitive
			Amikacin (AK)	Sensitive
			Gentamicin (CN)	Resistance
			Ciprofloxacin (Cip)	Sensitive
			Nitrofurantoin (F)	Sensitive
			Trimethoprim-sulphamethoxazole (SXT)	Sensitive
Female	50.181	Stenotrophonas maltophilia	Amoxicillin Clavulanic Acid (AMC)	Sensitive
			Amikacin (AK)	Sensitive
			Tetracycline	Sensitive
			Aztreonam (ATM)	Sensitive
			Clinidamycin (DA)	Resistance
			Chloramphenicol	Resistance
			Cefotaxime (CTX)	Resistance
			Imipenem	Sensitive
			Pipracillin/Tazobactam	Sensitive
			Cefepime	Resistance
			Gentamicin (CN)	Sensitive
			Ampicillin/Sulbactam	Sensitive
			Ceftriaxone (CRO)	Resistance
			Ceftazidime(CAZ)	Resistance
			penicillin (P)	Resistance
Female	16.156	Escherichia coli	Cefotaxime (CTX)	Sensitive
			Cefoxitin	Sensitive
			Ampicillin/Sulbactam	Resistance
			Chloramphenicol	Sensitive
			Gentamicin (CN)	Sensitive
			Ticarcillin/Clavulanic Acid	Sensitive
			Ceftriaxone (CRO)	Sensitive
			Cefepime	Sensitive
			Pipracillin/Tazobactam	Sensitive
			Amikacin (AK)	Sensitive
			Imipenem	Sensitive
			Aztreonam (ATM)	Sensitive
			Amoxicillin Clavulanic Acid (AMC)	Resistance
			Ampicillin	Resistance
Female	18.318	Escherichia coli	Amoxicillin Clavulanic Acid (AMC)	Sensitive
			Amikacin (AK)	Sensitive
			penicillin (P)	Resistance
			Cefotaxime (CTX)	Resistance
			Gentamicin (CN)	Resistance
			Clinidamycin (DA)	Resistance
			Cefepime	Sensitive
			Chloramphenicol	Sensitive
			Ceftazidime(CAZ)	Sensitive
			Pipracillin/Tazobactam	Sensitive
			Aztreonam (ATM)	Sensitive
			Cefoxitin	Sensitive
			Ampicillin/Sulbactam	Sensitive
			Ticarcillin/Clavulanic Acid	Sensitive
			Imipenem	Sensitive
			Ceftriaxone (CRO)	Resistance
Female	5.693	Pseudomonas aeruginosa	Pipracillin/Tazobactam	Sensitive
			Chloramphenicol	Sensitive
			Ampicillin/Sulbactam	Resistance
			Ampicillin	Resistance
			Ceftazidime(CAZ)	Sensitive
			Imipenem	Sensitive
			Tetracycline	Resistance
			Ticarcillin/Clavulanic Acid	Sensitive
			Cefepime	Sensitive
			Cefotaxime (CTX)	Sensitive
			Aztreonam (ATM)	Sensitive
			Cefoxitin	Resistance
Male	39.688	Escherichia coli	Ceftriaxone (CRO)	Sensitive
			penicillin (P)	Resistance
			Amikacin (AK)	Sensitive
			Clinidamycin (DA)	Resistance
			Doxycycline (DO)	Resistance
			Gentamicin (CN)	Sensitive
			Colistin (CT)	Sensitive
			Amoxicillin Clavulanic Acid (AMC)	Resistance
			Ticarcillin/Clavulanic Acid	Sensitive
			Cefoxitin	Sensitive
			Ceftazidime(CAZ)	Sensitive
			Cefepime	Sensitive
			Ampicillin	Resistance
Male	67.71	Escherichia coli	Ticarcillin/Clavulanic Acid	Sensitive
			Amoxicillin Clavulanic Acid (AMC)	Sensitive
			Pipracillin/Tazobactam	Sensitive
			Amikacin (AK)	Resistance
			Gentamicin (CN)	Resistance
			Ceftriaxone (CRO)	Resistance
			Doxycycline (DO)	Resistance
			Cefotaxime (CTX)	Resistance
			Ampicillin	Resistance
			Ceftazidime(CAZ)	Sensitive
			Imipenem	Sensitive
			Chloramphenicol	Sensitive
Male	59.704	Staphylococcus haemolyticus	Ticarcillin/Clavulanic Acid	Sensitive
			Amoxicillin Clavulanic Acid (AMC)	Sensitive
			Pipracillin/Tazobactam	Sensitive
			Aztreonam (ATM)	Sensitive
			Ceftazidime(CAZ)	Resistance
			Doxycycline (DO)	Resistance
			Cefotaxime (CTX)	Sensitive
			Ceftriaxone (CRO)	Sensitive
			Cefepime	Sensitive
			Tetracycline	Resistance
			Amikacin (AK)	Sensitive
			Chloramphenicol	Sensitive
			Vancomycin	Sensitive
			Imipenem	Sensitive
Female	30.69	Klebsiella pneumoniae	Ticarcillin/Clavulanic Acid	Sensitive
			Amikacin (AK)	Sensitive
			Aztreonam (ATM)	Sensitive
			Tobramycin (TOB)	Intermediate
			Ampicillin/Sulbactam	Sensitive
			Pipracillin/Tazobactam	Sensitive
			Ceftazidime(CAZ)	Sensitive
			Vancomycin	Resistance
			Cefoxitin	Resistance
			Gentamicin (CN)	Resistance
			Amoxicillin Clavulanic Acid (AMC)	Resistance
			Ampicillin	Resistance
			Tetracycline	Resistance
			Cefepime	Resistance
			Ceftriaxone (CRO)	Resistance
			Chloramphenicol	Resistance
			Azithromycin (AZM)	Resistance
			Rifampicin	Resistance
			Clinidamycin (DA)	Resistance
Male	20.181	Staphylococcus aureus	Vancomycin	Sensitive
			Cefoxitin	Sensitive
			Gentamicin (CN)	Sensitive
			Imipenem	Sensitive
			Amoxicillin Clavulanic Acid (AMC)	Sensitive
			Cefotaxime (CTX)	Sensitive
			Ceftazidime(CAZ)	Sensitive
			Tobramycin (TOB)	Sensitive
			Pipracillin/Tazobactam	Sensitive
			Clinidamycin (DA)	Sensitive
			Rifampicin	Sensitive
			Ticarcillin/Clavulanic Acid	Sensitive
			Ceftriaxone (CRO)	Sensitive
			Ampicillin/Sulbactam	Sensitive
			Ampicillin/Sulbactam	Sensitive
			Ceftriaxone (CRO)	Sensitive
			Ticarcillin/Clavulanic Acid	Sensitive
			Rifampicin	Sensitive
			Clinidamycin (DA)	Sensitive
			Pipracillin/Tazobactam	Sensitive
			Tobramycin (TOB)	Sensitive
			Ceftazidime(CAZ)	Sensitive
			Cefotaxime (CTX)	Sensitive
			Amoxicillin Clavulanic Acid (AMC)	Sensitive
			Imipenem	Sensitive
			Gentamicin (CN)	Sensitive
			Cefoxitin	Sensitive
			Vancomycin	Sensitive
Female	0.129	Escherichia coli	Imipenem	Sensitive
			Cephalexin	Sensitive
			Gentamicin (CN)	Sensitive
			Amikacin (AK)	Sensitive
			Cefoxitin	Sensitive
			Ticarcillin	Sensitive
			penicillin (P)	Sensitive
			Tetracycline	Sensitive
			Aztreonam (ATM)	Sensitive
			Cefepime	Resistance
			Amoxicillin Clavulanic Acid (AMC)	Sensitive
			Piperacillin/Tazobactam	Sensitive
			Ampicillin/Sulbactam	Intermediate
			Ceftazidime(CAZ)	Intermediate
			Ceftriaxone (CRO)	Resistance
			Clinidamycin (DA)	Resistance
Female	21.321	Klebsiella pneumoniae	Tobramycin (TOB)	Sensitive
			Cefotaxime (CTX)	Sensitive
			Piperacillin/Tazobactam	Sensitive
			Cefotaxime (CTX)	Sensitive
			Cefepime	Sensitive
			Imipenem	Sensitive
			Gentamicin (CN)	Sensitive
			Aztreonam (ATM)	Sensitive
			Colistin (CT)	Intermediate
			Ampicillin	Resistance
			Clinidamycin (DA)	Resistance
			Ampicillin/Sulbactam	Resistance
			Tetracycline	Resistance
			Cefoxitin	Resistance
			Amoxicillin Clavulanic Acid (AMC)	Resistance
			Doxycycline (DO)	Resistance
			Ticarcillin/Clavulanic Acid	Resistance
			Ticarcillin/Clavulanic Acid	Resistance
			Doxycycline (DO)	Resistance
			Amoxicillin Clavulanic Acid (AMC)	Resistance
			Cefoxitin	Resistance
			Tetracycline	Resistance
			Ampicillin/Sulbactam	Resistance
			Clinidamycin (DA)	Resistance
			Ampicillin	Resistance
			Colistin (CT)	Intermediate
			Aztreonam (ATM)	Sensitive
			Gentamicin (CN)	Sensitive
			Imipenem	Sensitive
			Cefepime	Sensitive
			Cefotaxime (CTX)	Sensitive
			Piperacillin/Tazobactam	Sensitive
			Cefotaxime (CTX)	Sensitive
			Tobramycin (TOB)	Sensitive
Female	58.721	Enterococcus faecalis	Ticarcillin/Clavulanic Acid	Sensitive
			Vancomycin	Sensitive
			Amoxicillin Clavulanic Acid (AMC)	Sensitive
			Pipracillin/Tazobactam	Sensitive
			Ampicillin/Sulbactam	Sensitive
			Chloramphenicol	Sensitive
			Imipenem	Sensitive
			Tetracycline	Sensitive
			Doxycycline (DO)	Sensitive
			Ceftazidime(CAZ)	Resistance
			Clinidamycin (DA)	Resistance
			Tobramycin (TOB)	Resistance
			Cefotaxime (CTX)	Resistance
			Azithromycin (AZM)	Resistance
			Rifampicin	Resistance
			Cefepime	Resistance
			Gentamicin (CN)	Resistance
			Ceftriaxone (CRO)	Resistance
Female	22.696	Staphylococcus haemolyticus	Vancomycin	Sensitive
			Amoxicillin Clavulanic Acid (AMC)	Sensitive
			Chloramphenicol	Sensitive
			Ticarcillin/Clavulanic Acid	Sensitive
			Nitrofurantoin (F)	Sensitive
			Tetracycline	Sensitive
			Cefepime	Sensitive
			Imipenem	Sensitive
			Doxycycline (DO)	Sensitive
			Amikacin (AK)	Sensitive
			Rifampicin	Sensitive
			Cefotaxime (CTX)	Sensitive
			Ampicillin/Sulbactam	Sensitive
			Gentamicin (CN)	Sensitive
			Pipracillin/Tazobactam	Sensitive
			Ceftazidime(CAZ)	Resistance
			Clinidamycin (DA)	Resistance
			Cefoxitin	Resistance
			Azithromycin (AZM)	Resistance
Male	33.197	Escherichia coli	Chloramphenicol	Sensitive
			Aztreonam (ATM)	Sensitive
			Amikacin (AK)	Sensitive
			Piperacillin/Tazobactam	Sensitive
			Cefepime	Sensitive
			Ticarcillin/Clavulanic Acid	Sensitive
			Imipenem	Sensitive
			Ceftazidime(CAZ)	Sensitive
			Ampicillin/Sulbactam	Intermediate
			Tobramycin (TOB)	Intermediate
			Amikacin (AK)	Intermediate
			Cefoxitin	Intermediate
			Doxycycline (DO)	Resistance
			Clinidamycin (DA)	Resistance
			Tetracycline	Resistance
			Ampicillin	Resistance
			Ceftriaxone (CRO)	Resistance
			Cefotaxime (CTX)	Resistance
Female	4.285	Escherichia coli	Aztreonam (ATM)	Sensitive
			Doxycycline (DO)	Sensitive
			Chloramphenicol	Sensitive
			Imipenem	Sensitive
			Pipracillin/Tazobactam	Sensitive
			Tobramycin (TOB)	Sensitive
			Amoxicillin Clavulanic Acid (AMC)	Sensitive
			Ticarcillin/Clavulanic Acid	Sensitive
			Ampicillin/Sulbactam	Sensitive
			Ceftazidime(CAZ)	Sensitive
			Cefoxitin	Sensitive
			Ceftriaxone (CRO)	Resistance
			Clinidamycin (DA)	Resistance
			Ampicillin	Resistance
			Cefotaxime (CTX)	Intermediate
			Cefotaxime (CTX)	Intermediate
			Ampicillin	Resistance
			Clinidamycin (DA)	Resistance
			Ceftriaxone (CRO)	Resistance
			Cefoxitin	Sensitive
			Ceftazidime(CAZ)	Sensitive
			Ampicillin/Sulbactam	Sensitive
			Ticarcillin/Clavulanic Acid	Sensitive
			Amoxicillin Clavulanic Acid (AMC)	Sensitive
			Tobramycin (TOB)	Sensitive
			Pipracillin/Tazobactam	Sensitive
			Imipenem	Sensitive
			Chloramphenicol	Sensitive
			Doxycycline (DO)	Sensitive
			Aztreonam (ATM)	Sensitive
Male	72.732	Staphylococcus haemolyticus	Gentamicin (CN)	Sensitive
			Ciprofloxacin (Cip)	Resistance
			Moxifloxacin	Sensitive
			Erythromycin	Resistance
			Clinidamycin (DA)	Resistance
			Linezolid	Sensitive
			Teicoplanin	Resistance
			Vancomycin	Resistance
			Tetracycline	Sensitive
			Tigecycline	Sensitive
			Rifampicin	Resistance
			Trimethoprim-sulphamethoxazole (SXT)	Sensitive
Female	27.921	Escherichia coli	Ampicillin	Sensitive
			Pipracillin/Tazobactam	Sensitive
			Cefuroxime Axetil	Sensitive
			Cefuroxime	Sensitive
			Cefoxitin	Sensitive
			Cefixime (CFM)	Sensitive
			Ceftazidime(CAZ)	Sensitive
			Ceftriaxone (CRO)	Sensitive
			Ertapenem	Sensitive
			Imipenem	Sensitive
			Meropenem	Sensitive
			Amikacin (AK)	Sensitive
			Gentamicin (CN)	Sensitive
			Ciprofloxacin (Cip)	Resistance
			Nitrofurantoin (F)	Sensitive
			Trimethoprim-sulphamethoxazole (SXT)	Resistance
Female	19.203	Staphylococcus saprophyticus	Gentamicin (CN)	Sensitive
			Ciprofloxacin (Cip)	Resistance
			Moxifloxacin	Resistance
			Erythromycin	Resistance
			Clinidamycin (DA)	Sensitive
			Linezolid	Sensitive
			Teicoplanin	Sensitive
			Vancomycin	Sensitive
			Tetracycline	Resistance
			Tigecycline	Sensitive
			Rifampicin	Sensitive
			Trimethoprim-sulphamethoxazole (SXT)	Sensitive
Female	37.219	Pseudomonas fluorescens	Pipracillin/Tazobactam	Sensitive
			Ceftazidime(CAZ)	Sensitive
			Imipenem	Sensitive
			Meropenem	Sensitive
			Amikacin (AK)	Sensitive
			Gentamicin (CN)	Sensitive
			Ciprofloxacin (Cip)	Sensitive
			Trimethoprim-sulphamethoxazole (SXT)	Sensitive
Female	34.726	Klebsiella pneumoniae	Ampicillin	Resistance
			Pipracillin/Tazobactam	Sensitive
			Cefuroxime Axetil	Sensitive
			Cefuroxime	Sensitive
			Cefoxitin	Sensitive
			Cefixime (CFM)	Sensitive
			Ceftazidime(CAZ)	Sensitive
			Ceftriaxone (CRO)	Sensitive
			Ertapenem	Sensitive
			Imipenem	Sensitive
			Meropenem	Sensitive
			Amikacin (AK)	Sensitive
			Gentamicin (CN)	Sensitive
			Ciprofloxacin (Cip)	Sensitive
			Nitrofurantoin (F)	Resistance
			Trimethoprim-sulphamethoxazole (SXT)	Sensitive
Female	8.882	Staphylococcus saprophyticus	Gentamicin (CN)	Sensitive
			Ciprofloxacin (Cip)	Sensitive
			Moxifloxacin	Sensitive
			Erythromycin	Resistance
			Clinidamycin (DA)	Sensitive
			Linezolid	Sensitive
			Teicoplanin	Sensitive
			Vancomycin	Sensitive
			Tetracycline	Resistance
			Tigecycline	Sensitive
			Rifampicin	Sensitive
			Trimethoprim-sulphamethoxazole (SXT)	Sensitive
Female	72.759	Escherichia coli	Ampicillin	Resistance
			Pipracillin/Tazobactam	Sensitive
			Cefuroxime Axetil	Resistance
			Cefuroxime	Resistance
			Cefoxitin	Sensitive
			Cefixime (CFM)	Sensitive
			Ceftazidime(CAZ)	Sensitive
			Ceftriaxone (CRO)	Resistance
			Ertapenem	Sensitive
			Imipenem	Sensitive
			Meropenem	Sensitive
			Amikacin (AK)	Sensitive
			Gentamicin (CN)	Resistance
			Ciprofloxacin (Cip)	Resistance
			Nitrofurantoin (F)	Sensitive
			Trimethoprim-sulphamethoxazole (SXT)	Sensitive
Female	59.252	Escherichia coli	Ampicillin	Resistance
			Pipracillin/Tazobactam	Sensitive
			Cefuroxime Axetil	Resistance
			Cefuroxime	Resistance
			Cefoxitin	Sensitive
			Cefixime (CFM)	Resistance
			Ceftazidime(CAZ)	Resistance
			Ceftriaxone (CRO)	Resistance
			Ertapenem	Sensitive
			Imipenem	Sensitive
			Meropenem	Sensitive
			Amikacin (AK)	Sensitive
			Gentamicin (CN)	Resistance
			Ciprofloxacin (Cip)	Resistance
			Nitrofurantoin (F)	Sensitive
			Trimethoprim-sulphamethoxazole (SXT)	Resistance
			Trimethoprim-sulphamethoxazole (SXT)	Resistance
			Nitrofurantoin (F)	Sensitive
			Ciprofloxacin (Cip)	Resistance
			Gentamicin (CN)	Resistance
			Amikacin (AK)	Sensitive
			Meropenem	Sensitive
			Imipenem	Sensitive
			Ertapenem	Sensitive
			Ceftriaxone (CRO)	Resistance
			Ceftazidime(CAZ)	Resistance
			Cefixime (CFM)	Resistance
			Cefoxitin	Sensitive
			Cefuroxime	Resistance
			Cefuroxime Axetil	Resistance
			Pipracillin/Tazobactam	Sensitive
			Ampicillin	Resistance
			Ampicillin	Resistance
			Pipracillin/Tazobactam	Sensitive
			Cefuroxime Axetil	Resistance
			Cefuroxime	Resistance
			Cefoxitin	Sensitive
			Cefixime (CFM)	Resistance
			Ceftazidime(CAZ)	Resistance
			Ceftriaxone (CRO)	Resistance
			Ertapenem	Sensitive
			Imipenem	Sensitive
			Meropenem	Sensitive
			Amikacin (AK)	Sensitive
			Gentamicin (CN)	Resistance
			Ciprofloxacin (Cip)	Resistance
			Nitrofurantoin (F)	Sensitive
			Trimethoprim-sulphamethoxazole (SXT)	Resistance
Female	1.584	Escherichia coli	Ampicillin	Resistance
			Piperacillin/Tazobactam	Sensitive
			Cefuroxime	Resistance
			Cefuroxime Axetil	Resistance
			Cefoxitin	Sensitive
			Cefixime (CFM)	Resistance
			Ceftazidime(CAZ)	Intermediate
			Ceftriaxone (CRO)	Resistance
			Ertapenem	Sensitive
			Trimethoprim-sulphamethoxazole (SXT)	Resistance
			Imipenem	Sensitive
			Meropenem	Sensitive
			Amikacin (AK)	Sensitive
			Gentamicin (CN)	Sensitive
			Ciprofloxacin (Cip)	Sensitive
			Nitrofurantoin (F)	Sensitive
			Nitrofurantoin (F)	Sensitive
			Ciprofloxacin (Cip)	Sensitive
			Gentamicin (CN)	Sensitive
			Amikacin (AK)	Sensitive
			Meropenem	Sensitive
			Imipenem	Sensitive
			Trimethoprim-sulphamethoxazole (SXT)	Resistance
			Ertapenem	Sensitive
			Ceftriaxone (CRO)	Resistance
			Ceftazidime(CAZ)	Intermediate
			Cefixime (CFM)	Resistance
			Cefoxitin	Sensitive
			Cefuroxime Axetil	Resistance
			Cefuroxime	Resistance
			Piperacillin/Tazobactam	Sensitive
			Ampicillin	Resistance
Female	68.274	Escherichia coli	Ampicillin	Resistance
			Pipracillin/Tazobactam	Resistance
			Cefuroxime Axetil	Resistance
			Cefoxitin	Resistance
			Cefixime (CFM)	Resistance
			Ceftazidime(CAZ)	Sensitive
			Ceftriaxone (CRO)	Sensitive
			Imipenem	Sensitive
			Meropenem	Sensitive
			Amikacin (AK)	Sensitive
			Gentamicin (CN)	Sensitive
			Ciprofloxacin (Cip)	Resistance
			Nitrofurantoin (F)	Sensitive
			Trimethoprim-sulphamethoxazole (SXT)	Resistance
Female	54.773	Staphylococcus haemolyticus	Gentamicin (CN)	Sensitive
			Trimethoprim-sulphamethoxazole (SXT)	Sensitive
			Ciprofloxacin (Cip)	Resistance
			Moxifloxacin	Sensitive
			Erythromycin	Resistance
			Clinidamycin (DA)	Resistance
			Linezolid	Sensitive
			Teicoplanin	Sensitive
			Vancomycin	Sensitive
			Tetracycline	Sensitive
			Tigecycline	Sensitive
			Rifampicin	Sensitive
			Rifampicin	Sensitive
			Tigecycline	Sensitive
			Tetracycline	Sensitive
			Vancomycin	Sensitive
			Teicoplanin	Sensitive
			Linezolid	Sensitive
			Clinidamycin (DA)	Resistance
			Erythromycin	Resistance
			Moxifloxacin	Sensitive
			Ciprofloxacin (Cip)	Resistance
			Trimethoprim-sulphamethoxazole (SXT)	Sensitive
			Gentamicin (CN)	Sensitive
			Gentamicin (CN)	Sensitive
			Trimethoprim-sulphamethoxazole (SXT)	Sensitive
			Ciprofloxacin (Cip)	Resistance
			Moxifloxacin	Sensitive
			Erythromycin	Resistance
			Clinidamycin (DA)	Resistance
			Linezolid	Sensitive
			Teicoplanin	Sensitive
			Vancomycin	Sensitive
			Tetracycline	Sensitive
			Tigecycline	Sensitive
			Rifampicin	Sensitive
Male	78.789	Enterococcus faecalis	Gentamicin (CN)	Resistance
			Streptomicin	Resistance
			Ciprofloxacin (Cip)	Sensitive
			Erythromycin	Resistance
			Linezolid	Sensitive
			Teicoplanin	Sensitive
			Vancomycin	Sensitive
			Tetracycline	Sensitive
			Tigecycline	Sensitive
			Piperacillin/Tazobactam	Sensitive
			Amoxicillin Clavulanic Acid (AMC)	Sensitive
			Ticarcillin/Clavulanic Acid	Sensitive
			Vancomycin	Sensitive
			Imipenem	Sensitive
			Levofloxacin ( LEV)	Sensitive
			Ampicillin/Sulbactam	Sensitive
			Nitrofurantoin (F)	Intermediate
			Cephalexin	Resistance
			Chloramphenicol	Resistance
			Amikacin (AK)	Resistance
			Cefoxitin	Resistance
			Doxycycline (DO)	Resistance
			Clinidamycin (DA)	Resistance
			Tetracycline	Resistance
			Cefepime	Resistance
			Ceftriaxone (CRO)	Resistance
			Gentamicin (CN)	Resistance
Female	38.263	Escherichia coli	Ampicillin	Resistance
			Piperacillin/Tazobactam	Sensitive
			Cefuroxime	Resistance
			Cefuroxime Axetil	Resistance
			Cefoxitin	Sensitive
			Cefixime (CFM)	Resistance
			Ceftazidime(CAZ)	Resistance
			Ceftriaxone (CRO)	Resistance
			Ertapenem	Sensitive
			Imipenem	Sensitive
			Meropenem	Sensitive
			Amikacin (AK)	Sensitive
			Gentamicin (CN)	Resistance
			Ciprofloxacin (Cip)	Sensitive
			Nitrofurantoin (F)	Sensitive
			Trimethoprim-sulphamethoxazole (SXT)	Sensitive
Female	51.775	Staphylococcus haemolyticus	Gentamicin (CN)	Sensitive
			Ciprofloxacin (Cip)	Resistance
			Moxifloxacin	Sensitive
			Erythromycin	Resistance
			Clinidamycin (DA)	Resistance
			Linezolid	Sensitive
			Teicoplanin	Sensitive
			Vancomycin	Sensitive
			Tetracycline	Sensitive
			Tigecycline	Sensitive
			Rifampicin	Sensitive
			Trimethoprim-sulphamethoxazole (SXT)	Resistance
Female	25.962	Staphylococcus haemolyticus	Gentamicin (CN)	Sensitive
			Ciprofloxacin (Cip)	Sensitive
			Moxifloxacin	Sensitive
			Erythromycin	Resistance
			Clinidamycin (DA)	Resistance
			Linezolid	Sensitive
			Teicoplanin	Sensitive
			Vancomycin	Sensitive
			Tetracycline	Intermediate
			Tigecycline	Sensitive
			Rifampicin	Sensitive
			Trimethoprim-sulphamethoxazole (SXT)	Sensitive
Female	31.885	Escherichia coli	Ampicillin	Resistance
			Piperacillin/Tazobactam	Sensitive
			Cefuroxime	Resistance
			Cefuroxime Axetil	Resistance
			Cefoxitin	Intermediate
			Cefixime (CFM)	Resistance
			Ceftazidime(CAZ)	Resistance
			Ceftriaxone (CRO)	Resistance
			Ertapenem	Sensitive
			Imipenem	Sensitive
			Meropenem	Sensitive
			Amikacin (AK)	Sensitive
			Gentamicin (CN)	Sensitive
			Ciprofloxacin (Cip)	Resistance
			Nitrofurantoin (F)	Sensitive
			Trimethoprim-sulphamethoxazole (SXT)	Resistance
Female	39.027	Staphylococcus haemolyticus	Gentamicin (CN)	Sensitive
			Ciprofloxacin (Cip)	Sensitive
			Moxifloxacin	Sensitive
			Erythromycin	Resistance
			Clinidamycin (DA)	Resistance
			Linezolid	Sensitive
			Teicoplanin	Sensitive
			Vancomycin	Sensitive
			Tetracycline	Resistance
			Trimethoprim-sulphamethoxazole (SXT)	Sensitive
			Tigecycline	Sensitive
			Rifampicin	Sensitive
			Rifampicin	Sensitive
			Tigecycline	Sensitive
			Trimethoprim-sulphamethoxazole (SXT)	Sensitive
			Tetracycline	Resistance
			Vancomycin	Sensitive
			Teicoplanin	Sensitive
			Linezolid	Sensitive
			Clinidamycin (DA)	Resistance
			Erythromycin	Resistance
			Moxifloxacin	Sensitive
			Ciprofloxacin (Cip)	Sensitive
			Gentamicin (CN)	Sensitive
Female	0.186	Escherichia coli	Ampicillin	Sensitive
			Piperacillin/Tazobactam	Sensitive
			Cefuroxime	Sensitive
			Cefuroxime Axetil	Sensitive
			Cefoxitin	Sensitive
			Cefixime (CFM)	Sensitive
			Ceftazidime(CAZ)	Sensitive
			Ceftriaxone (CRO)	Sensitive
			Ertapenem	Sensitive
			Imipenem	Sensitive
			Meropenem	Sensitive
			Amikacin (AK)	Sensitive
			Gentamicin (CN)	Sensitive
			Ciprofloxacin (Cip)	Resistance
			Nitrofurantoin (F)	Sensitive
			Trimethoprim-sulphamethoxazole (SXT)	Resistance
Male	37.274	Enterobacter cloacae	Piperacillin/Tazobactam	Sensitive
			Cefuroxime	Resistance
			Cefuroxime Axetil	Resistance
			Cefoxitin	Resistance
			Cefixime (CFM)	Resistance
			Ceftazidime(CAZ)	Resistance
			Ertapenem	Sensitive
			Trimethoprim-sulphamethoxazole (SXT)	Resistance
			Imipenem	Sensitive
			Meropenem	Sensitive
			Amikacin (AK)	Sensitive
			Gentamicin (CN)	Sensitive
			Ciprofloxacin (Cip)	Resistance
			Nitrofurantoin (F)	Resistance
			Nitrofurantoin (F)	Resistance
			Ciprofloxacin (Cip)	Resistance
			Gentamicin (CN)	Sensitive
			Amikacin (AK)	Sensitive
			Meropenem	Sensitive
			Imipenem	Sensitive
			Trimethoprim-sulphamethoxazole (SXT)	Resistance
			Ertapenem	Sensitive
			Ceftazidime(CAZ)	Resistance
			Cefixime (CFM)	Resistance
			Cefoxitin	Resistance
			Cefuroxime Axetil	Resistance
			Cefuroxime	Resistance
			Piperacillin/Tazobactam	Sensitive
Female	35.101	Aerococcus viridans	Rifampicin	Sensitive
			Clinidamycin (DA)	Sensitive
			Gentamicin (CN)	Resistance
			Aztreonam (ATM)	Resistance
			Azithromycin (AZM)	Resistance
			Tetracycline	Resistance
			Vancomycin	Sensitive
			Chloramphenicol	Sensitive
			Nitrofurantoin (F)	Sensitive
			Imipenem	Sensitive
			Ceftriaxone (CRO)	Resistance
			Ticarcillin/Clavulanic Acid	Resistance
			Pipracillin/Tazobactam	Intermediate
			Ceftazidime(CAZ)	Resistance
			Ceftazidime(CAZ)	Resistance
			Amoxicillin Clavulanic Acid (AMC)	Resistance
			Cefepime	Resistance
			Ampicillin	Resistance
Male	4.997	Escherichia coli	Ampicillin	Resistance
			Piperacillin/Tazobactam	Sensitive
			Cefuroxime	Resistance
			Cefuroxime Axetil	Resistance
			Cefoxitin	Sensitive
			Cefixime (CFM)	Resistance
			Ceftazidime(CAZ)	Resistance
			Ceftriaxone (CRO)	Resistance
			Ertapenem	Sensitive
			Imipenem	Sensitive
			Meropenem	Sensitive
			Amikacin (AK)	Sensitive
			Gentamicin (CN)	Sensitive
			Ciprofloxacin (Cip)	Sensitive
			Nitrofurantoin (F)	Sensitive
			Trimethoprim-sulphamethoxazole (SXT)	Sensitive
Female	65.137	Klebsiella pneumoniae	Ampicillin	Resistance
			Pipracillin/Tazobactam	Resistance
			Cefuroxime Axetil	Resistance
			Cefuroxime	Resistance
			Cefoxitin	Sensitive
			Ceftazidime(CAZ)	Resistance
			Cefixime (CFM)	Resistance
			Ceftriaxone (CRO)	Resistance
			Ertapenem	Sensitive
			Imipenem	Sensitive
			Meropenem	Sensitive
			Amikacin (AK)	Sensitive
			Gentamicin (CN)	Resistance
			Ciprofloxacin (Cip)	Resistance
			Nitrofurantoin (F)	Resistance
			Trimethoprim-sulphamethoxazole (SXT)	Resistance
			Trimethoprim-sulphamethoxazole (SXT)	Resistance
			Nitrofurantoin (F)	Resistance
			Ciprofloxacin (Cip)	Resistance
			Gentamicin (CN)	Resistance
			Amikacin (AK)	Sensitive
			Meropenem	Sensitive
			Imipenem	Sensitive
			Ertapenem	Sensitive
			Ceftriaxone (CRO)	Resistance
			Cefixime (CFM)	Resistance
			Ceftazidime(CAZ)	Resistance
			Cefoxitin	Sensitive
			Cefuroxime	Resistance
			Cefuroxime Axetil	Resistance
			Pipracillin/Tazobactam	Resistance
			Ampicillin	Resistance
			Ampicillin	Resistance
			Pipracillin/Tazobactam	Resistance
			Cefuroxime Axetil	Resistance
			Cefuroxime	Resistance
			Cefoxitin	Sensitive
			Ceftazidime(CAZ)	Resistance
			Cefixime (CFM)	Resistance
			Ceftriaxone (CRO)	Resistance
			Ertapenem	Sensitive
			Imipenem	Sensitive
			Meropenem	Sensitive
			Amikacin (AK)	Sensitive
			Gentamicin (CN)	Resistance
			Ciprofloxacin (Cip)	Resistance
			Nitrofurantoin (F)	Resistance
			Trimethoprim-sulphamethoxazole (SXT)	Resistance
			Trimethoprim-sulphamethoxazole (SXT)	Resistance
			Nitrofurantoin (F)	Resistance
			Ciprofloxacin (Cip)	Resistance
			Gentamicin (CN)	Resistance
			Amikacin (AK)	Sensitive
			Meropenem	Sensitive
			Imipenem	Sensitive
			Ertapenem	Sensitive
			Ceftriaxone (CRO)	Resistance
			Cefixime (CFM)	Resistance
			Ceftazidime(CAZ)	Resistance
			Cefoxitin	Sensitive
			Cefuroxime	Resistance
			Cefuroxime Axetil	Resistance
			Pipracillin/Tazobactam	Resistance
			Ampicillin	Resistance
			Ampicillin	Resistance
			Pipracillin/Tazobactam	Resistance
			Cefuroxime Axetil	Resistance
			Cefuroxime	Resistance
			Cefoxitin	Sensitive
			Ceftazidime(CAZ)	Resistance
			Cefixime (CFM)	Resistance
			Ceftriaxone (CRO)	Resistance
			Ertapenem	Sensitive
			Imipenem	Sensitive
			Meropenem	Sensitive
			Amikacin (AK)	Sensitive
			Gentamicin (CN)	Resistance
			Ciprofloxacin (Cip)	Resistance
			Nitrofurantoin (F)	Resistance
			Trimethoprim-sulphamethoxazole (SXT)	Resistance
Male	69.808	Escherichia coli	Ampicillin	Resistance
			Pipracillin/Tazobactam	Sensitive
			Cefuroxime Axetil	Resistance
			Cefuroxime	Resistance
			Cefoxitin	Resistance
			Cefixime (CFM)	Resistance
			Ceftazidime(CAZ)	Intermediate
			Ceftriaxone (CRO)	Sensitive
			Ertapenem	Sensitive
			Imipenem	Sensitive
			Meropenem	Sensitive
			Amikacin (AK)	Sensitive
			Gentamicin (CN)	Sensitive
			Ciprofloxacin (Cip)	Sensitive
			Nitrofurantoin (F)	Sensitive
			Trimethoprim-sulphamethoxazole (SXT)	Resistance
Male	85.318	Escherichia coli	Ampicillin	Resistance
			Ampicillin	Resistance
			Ampicillin	Resistance
			Ampicillin	Resistance
			Ampicillin	Resistance
			Ampicillin	Resistance
			Ampicillin	Resistance
			Ampicillin	Resistance
			Ampicillin	Resistance
			Ampicillin	Resistance
			Ampicillin	Resistance
			Ampicillin	Resistance
			Trimethoprim-sulphamethoxazole (SXT)	Resistance
			Pipracillin/Tazobactam	Intermediate
			Cefuroxime Axetil	Resistance
			Cefuroxime	Resistance
			Cefoxitin	Resistance
			Cefixime (CFM)	Resistance
			Ceftazidime(CAZ)	Resistance
			Ceftriaxone (CRO)	Resistance
			Ertapenem	Sensitive
			Imipenem	Sensitive
			Meropenem	Sensitive
			Amikacin (AK)	Sensitive
			Gentamicin (CN)	Resistance
			Ciprofloxacin (Cip)	Resistance
			Nalidixic acid ( NA)	Sensitive
			Nalidixic acid ( NA)	Sensitive
			Ciprofloxacin (Cip)	Resistance
			Gentamicin (CN)	Resistance
			Amikacin (AK)	Sensitive
			Meropenem	Sensitive
			Imipenem	Sensitive
			Ertapenem	Sensitive
			Ceftriaxone (CRO)	Resistance
			Ceftazidime(CAZ)	Resistance
			Cefixime (CFM)	Resistance
			Cefoxitin	Resistance
			Cefuroxime	Resistance
			Cefuroxime Axetil	Resistance
			Pipracillin/Tazobactam	Intermediate
			Trimethoprim-sulphamethoxazole (SXT)	Resistance
			Trimethoprim-sulphamethoxazole (SXT)	Resistance
			Pipracillin/Tazobactam	Intermediate
			Cefuroxime Axetil	Resistance
			Cefuroxime	Resistance
			Cefoxitin	Resistance
			Cefixime (CFM)	Resistance
			Ceftazidime(CAZ)	Resistance
			Ceftriaxone (CRO)	Resistance
			Ertapenem	Sensitive
			Imipenem	Sensitive
			Meropenem	Sensitive
			Amikacin (AK)	Sensitive
			Gentamicin (CN)	Resistance
			Ciprofloxacin (Cip)	Resistance
			Nalidixic acid ( NA)	Sensitive
			Nalidixic acid ( NA)	Sensitive
			Ciprofloxacin (Cip)	Resistance
			Gentamicin (CN)	Resistance
			Amikacin (AK)	Sensitive
			Meropenem	Sensitive
			Imipenem	Sensitive
			Ertapenem	Sensitive
			Ceftriaxone (CRO)	Resistance
			Ceftazidime(CAZ)	Resistance
			Cefixime (CFM)	Resistance
			Cefoxitin	Resistance
			Cefuroxime	Resistance
			Cefuroxime Axetil	Resistance
			Pipracillin/Tazobactam	Intermediate
			Trimethoprim-sulphamethoxazole (SXT)	Resistance
			Trimethoprim-sulphamethoxazole (SXT)	Resistance
			Pipracillin/Tazobactam	Intermediate
			Cefuroxime Axetil	Resistance
			Cefuroxime	Resistance
			Cefoxitin	Resistance
			Cefixime (CFM)	Resistance
			Ceftazidime(CAZ)	Resistance
			Ceftriaxone (CRO)	Resistance
			Ertapenem	Sensitive
			Imipenem	Sensitive
			Meropenem	Sensitive
			Amikacin (AK)	Sensitive
			Gentamicin (CN)	Resistance
			Ciprofloxacin (Cip)	Resistance
			Nalidixic acid ( NA)	Sensitive
			Nalidixic acid ( NA)	Sensitive
			Ciprofloxacin (Cip)	Resistance
			Gentamicin (CN)	Resistance
			Amikacin (AK)	Sensitive
			Meropenem	Sensitive
			Imipenem	Sensitive
			Ertapenem	Sensitive
			Ceftriaxone (CRO)	Resistance
			Ceftazidime(CAZ)	Resistance
			Cefixime (CFM)	Resistance
			Cefoxitin	Resistance
			Cefuroxime	Resistance
			Cefuroxime Axetil	Resistance
			Pipracillin/Tazobactam	Intermediate
			Trimethoprim-sulphamethoxazole (SXT)	Resistance
			Trimethoprim-sulphamethoxazole (SXT)	Resistance
			Pipracillin/Tazobactam	Intermediate
			Cefuroxime Axetil	Resistance
			Cefuroxime	Resistance
			Cefoxitin	Resistance
			Cefixime (CFM)	Resistance
			Ceftazidime(CAZ)	Resistance
			Ceftriaxone (CRO)	Resistance
			Ertapenem	Sensitive
			Imipenem	Sensitive
			Meropenem	Sensitive
			Amikacin (AK)	Sensitive
			Gentamicin (CN)	Resistance
			Ciprofloxacin (Cip)	Resistance
			Nalidixic acid ( NA)	Sensitive
			Nalidixic acid ( NA)	Sensitive
			Ciprofloxacin (Cip)	Resistance
			Gentamicin (CN)	Resistance
			Amikacin (AK)	Sensitive
			Meropenem	Sensitive
			Imipenem	Sensitive
			Ertapenem	Sensitive
			Ceftriaxone (CRO)	Resistance
			Ceftazidime(CAZ)	Resistance
			Cefixime (CFM)	Resistance
			Cefoxitin	Resistance
			Cefuroxime	Resistance
			Cefuroxime Axetil	Resistance
			Pipracillin/Tazobactam	Intermediate
			Trimethoprim-sulphamethoxazole (SXT)	Resistance
			Trimethoprim-sulphamethoxazole (SXT)	Resistance
			Pipracillin/Tazobactam	Intermediate
			Cefuroxime Axetil	Resistance
			Cefuroxime	Resistance
			Cefoxitin	Resistance
			Cefixime (CFM)	Resistance
			Ceftazidime(CAZ)	Resistance
			Ceftriaxone (CRO)	Resistance
			Ertapenem	Sensitive
			Imipenem	Sensitive
			Meropenem	Sensitive
			Amikacin (AK)	Sensitive
			Gentamicin (CN)	Resistance
			Ciprofloxacin (Cip)	Resistance
			Nalidixic acid ( NA)	Sensitive
			Nalidixic acid ( NA)	Sensitive
			Ciprofloxacin (Cip)	Resistance
			Gentamicin (CN)	Resistance
			Amikacin (AK)	Sensitive
			Meropenem	Sensitive
			Imipenem	Sensitive
			Ertapenem	Sensitive
			Ceftriaxone (CRO)	Resistance
			Ceftazidime(CAZ)	Resistance
			Cefixime (CFM)	Resistance
			Cefoxitin	Resistance
			Cefuroxime	Resistance
			Cefuroxime Axetil	Resistance
			Pipracillin/Tazobactam	Intermediate
			Trimethoprim-sulphamethoxazole (SXT)	Resistance
			Trimethoprim-sulphamethoxazole (SXT)	Resistance
			Pipracillin/Tazobactam	Intermediate
			Cefuroxime Axetil	Resistance
			Cefuroxime	Resistance
			Cefoxitin	Resistance
			Cefixime (CFM)	Resistance
			Ceftazidime(CAZ)	Resistance
			Ceftriaxone (CRO)	Resistance
			Ertapenem	Sensitive
			Imipenem	Sensitive
			Meropenem	Sensitive
			Amikacin (AK)	Sensitive
			Gentamicin (CN)	Resistance
			Ciprofloxacin (Cip)	Resistance
			Nalidixic acid ( NA)	Sensitive
			Nalidixic acid ( NA)	Sensitive
			Ciprofloxacin (Cip)	Resistance
			Gentamicin (CN)	Resistance
			Amikacin (AK)	Sensitive
			Meropenem	Sensitive
			Imipenem	Sensitive
			Ertapenem	Sensitive
			Ceftriaxone (CRO)	Resistance
			Ceftazidime(CAZ)	Resistance
			Cefixime (CFM)	Resistance
			Cefoxitin	Resistance
			Cefuroxime	Resistance
			Cefuroxime Axetil	Resistance
			Pipracillin/Tazobactam	Intermediate
			Trimethoprim-sulphamethoxazole (SXT)	Resistance
			Trimethoprim-sulphamethoxazole (SXT)	Resistance
			Pipracillin/Tazobactam	Intermediate
			Cefuroxime Axetil	Resistance
			Cefuroxime	Resistance
			Cefoxitin	Resistance
			Cefixime (CFM)	Resistance
			Ceftazidime(CAZ)	Resistance
			Ceftriaxone (CRO)	Resistance
			Ertapenem	Sensitive
			Imipenem	Sensitive
			Meropenem	Sensitive
			Amikacin (AK)	Sensitive
			Gentamicin (CN)	Resistance
			Ciprofloxacin (Cip)	Resistance
			Nalidixic acid ( NA)	Sensitive
			Ampicillin	Resistance
			Ampicillin	Resistance
			Nalidixic acid ( NA)	Sensitive
			Ciprofloxacin (Cip)	Resistance
			Gentamicin (CN)	Resistance
			Amikacin (AK)	Sensitive
			Meropenem	Sensitive
			Imipenem	Sensitive
			Ertapenem	Sensitive
			Ceftriaxone (CRO)	Resistance
			Ceftazidime(CAZ)	Resistance
			Cefixime (CFM)	Resistance
			Cefoxitin	Resistance
			Cefuroxime	Resistance
			Cefuroxime Axetil	Resistance
			Pipracillin/Tazobactam	Intermediate
			Trimethoprim-sulphamethoxazole (SXT)	Resistance
Female	5.926	Escherichia coli	Ampicillin	Resistance
			Pipracillin/Tazobactam	Sensitive
			Cefuroxime Axetil	Resistance
			Cefuroxime	Resistance
			Cefoxitin	Sensitive
			Cefixime (CFM)	Resistance
			Ceftazidime(CAZ)	Resistance
			Ceftriaxone (CRO)	Sensitive
			Ertapenem	Sensitive
			Imipenem	Sensitive
			Meropenem	Sensitive
			Amikacin (AK)	Sensitive
			Gentamicin (CN)	Sensitive
			Ciprofloxacin (Cip)	Resistance
			Nitrofurantoin (F)	Sensitive
			Trimethoprim-sulphamethoxazole (SXT)	Resistance
Male	55.805	Staphylococcus haemolyticus	Gentamicin (CN)	Sensitive
			Ciprofloxacin (Cip)	Sensitive
			Moxifloxacin	Sensitive
			Erythromycin	Sensitive
			Linezolid	Sensitive
			Clinidamycin (DA)	Sensitive
			Teicoplanin	Sensitive
			Vancomycin	Sensitive
			Tetracycline	Sensitive
			Tigecycline	Sensitive
			Rifampicin	Sensitive
			Trimethoprim-sulphamethoxazole (SXT)	Sensitive
Female	42.296	Klebsiella pneumoniae	Ampicillin	Resistance
			Pipracillin/Tazobactam	Sensitive
			Cefuroxime Axetil	Sensitive
			Cefuroxime	Sensitive
			Cefoxitin	Sensitive
			Cefixime (CFM)	Sensitive
			Ceftazidime(CAZ)	Sensitive
			Ceftriaxone (CRO)	Sensitive
			Ertapenem	Sensitive
			Meropenem	Sensitive
			Amikacin (AK)	Sensitive
			Gentamicin (CN)	Sensitive
			Ciprofloxacin (Cip)	Sensitive
			Nitrofurantoin (F)	Resistance
			Trimethoprim-sulphamethoxazole (SXT)	Sensitive
Female	28.795	Klebsiella pneumoniae	Ampicillin	Resistance
			Piperacillin/Tazobactam	Sensitive
			Cefazolin	Sensitive
			Cefuroxime	Sensitive
			Cefuroxime Axetil	Sensitive
			Cefoxitin	Sensitive
			Ceftazidime(CAZ)	Sensitive
			Ceftriaxone (CRO)	Sensitive
			Cefepime	Sensitive
			Ertapenem	Sensitive
			Meropenem	Sensitive
			Amikacin (AK)	Sensitive
			Gentamicin (CN)	Sensitive
			Ciprofloxacin (Cip)	Sensitive
			Tigecycline	Sensitive
			Trimethoprim-sulphamethoxazole (SXT)	Sensitive
Female	23.293	Staphylococcus haemolyticus	Gentamicin (CN)	Intermediate
			Ciprofloxacin (Cip)	Intermediate
			Moxifloxacin	Sensitive
			Erythromycin	Resistance
			Clinidamycin (DA)	Resistance
			Linezolid	Sensitive
			Teicoplanin	Sensitive
			Vancomycin	Sensitive
			Tetracycline	Resistance
			Tigecycline	Sensitive
			Rifampicin	Sensitive
			Trimethoprim-sulphamethoxazole (SXT)	Sensitive
Male	25.797	Staphylococcus haemolyticus	Gentamicin (CN)	Sensitive
			Tobramycin (TOB)	Sensitive
			Levofloxacin ( LEV)	Sensitive
			Moxifloxacin	Sensitive
			Erythromycin	Resistance
			Clinidamycin (DA)	Resistance
			Teicoplanin	Resistance
			Vancomycin	Resistance
			Tetracycline	Resistance
			Tigecycline	Sensitive
			Nitrofurantoin (F)	Resistance
			Rifampicin	Resistance
			Trimethoprim-sulphamethoxazole (SXT)	Sensitive
Female	5.83	Escherichia coli	Ampicillin	Sensitive
			Piperacillin/Tazobactam	Sensitive
			Cefazolin	Sensitive
			Cefuroxime	Sensitive
			Cefuroxime Axetil	Sensitive
			Cefoxitin	Sensitive
			Ceftazidime(CAZ)	Sensitive
			Ceftriaxone (CRO)	Sensitive
			Cefepime	Sensitive
			Ertapenem	Sensitive
			Meropenem	Sensitive
			Amikacin (AK)	Sensitive
			Gentamicin (CN)	Sensitive
			Ciprofloxacin (Cip)	Sensitive
			Tigecycline	Sensitive
			Trimethoprim-sulphamethoxazole (SXT)	Sensitive
Female	36.312	Escherichia coli	Ampicillin	Resistance
			Pipracillin/Tazobactam	Sensitive
			Cefazolin	Resistance
			Cefuroxime Axetil	Resistance
			Cefuroxime	Resistance
			Cefoxitin	Resistance
			Ceftazidime(CAZ)	Sensitive
			Ceftriaxone (CRO)	Sensitive
			Cefepime	Sensitive
			Ertapenem	Sensitive
			Meropenem	Sensitive
			Amikacin (AK)	Sensitive
			Gentamicin (CN)	Sensitive
			Ciprofloxacin (Cip)	Sensitive
			Tigecycline	Sensitive
			Trimethoprim-sulphamethoxazole (SXT)	Resistance
Female	62.844	Klebsiella pneumoniae	Ampicillin	Resistance
			Pipracillin/Tazobactam	Intermediate
			Cefuroxime Axetil	Resistance
			Cefuroxime	Resistance
			Cefoxitin	Sensitive
			Ceftazidime(CAZ)	Resistance
			Ceftriaxone (CRO)	Resistance
			Cefepime	Resistance
			Ertapenem	Sensitive
			Meropenem	Sensitive
			Amikacin (AK)	Sensitive
			Gentamicin (CN)	Sensitive
			Ciprofloxacin (Cip)	Sensitive
			Tigecycline	Sensitive
			Trimethoprim-sulphamethoxazole (SXT)	Resistance
			Amoxicillin Clavulanic Acid (AMC)	Resistance
			Ticarcillin/Clavulanic Acid	Resistance
			Chloramphenicol	Resistance
			Doxycycline (DO)	Resistance
			Levofloxacin ( LEV)	Sensitive
Female	48.334	Escherichia coli	Ampicillin	Resistance
			Piperacillin/Tazobactam	Sensitive
			Cefazolin	Resistance
			Cefuroxime	Resistance
			Cefuroxime Axetil	Resistance
			Cefoxitin	Sensitive
			Ceftazidime(CAZ)	Sensitive
			Ceftriaxone (CRO)	Resistance
			Trimethoprim-sulphamethoxazole (SXT)	Resistance
			Cefepime	Sensitive
			Ertapenem	Sensitive
			Meropenem	Sensitive
			Amikacin (AK)	Sensitive
			Gentamicin (CN)	Sensitive
			Ciprofloxacin (Cip)	Sensitive
			Tigecycline	Sensitive
			Tigecycline	Sensitive
			Ciprofloxacin (Cip)	Sensitive
			Gentamicin (CN)	Sensitive
			Amikacin (AK)	Sensitive
			Meropenem	Sensitive
			Ertapenem	Sensitive
			Cefepime	Sensitive
			Trimethoprim-sulphamethoxazole (SXT)	Resistance
			Ceftriaxone (CRO)	Resistance
			Ceftazidime(CAZ)	Sensitive
			Cefoxitin	Sensitive
			Cefuroxime Axetil	Resistance
			Cefuroxime	Resistance
			Cefazolin	Resistance
			Piperacillin/Tazobactam	Sensitive
			Ampicillin	Resistance
Female	23.326	Escherichia coli	Ampicillin	Resistance
			Piperacillin/Tazobactam	Sensitive
			Cefazolin	Resistance
			Cefuroxime Axetil	Resistance
			Cefuroxime	Resistance
			Cefoxitin	Resistance
			Ceftazidime(CAZ)	Sensitive
			Ceftriaxone (CRO)	Sensitive
			Cefepime	Sensitive
			Ertapenem	Sensitive
			Meropenem	Sensitive
			Amikacin (AK)	Sensitive
			Gentamicin (CN)	Sensitive
			Ciprofloxacin (Cip)	Sensitive
			Tigecycline	Sensitive
			Trimethoprim-sulphamethoxazole (SXT)	Resistance
Female	23.334	Escherichia coli	Ampicillin	Resistance
			Pipracillin/Tazobactam	Sensitive
			Cefazolin	Resistance
			Cefuroxime Axetil	Resistance
			Cefuroxime	Resistance
			Cefoxitin	Resistance
			Ceftazidime(CAZ)	Sensitive
			Ceftriaxone (CRO)	Sensitive
			Cefepime	Sensitive
			Ertapenem	Sensitive
			Meropenem	Sensitive
			Amikacin (AK)	Sensitive
			Gentamicin (CN)	Sensitive
			Ciprofloxacin (Cip)	Resistance
			Trimethoprim-sulphamethoxazole (SXT)	Resistance
			Tigecycline	Sensitive
			Tigecycline	Sensitive
			Trimethoprim-sulphamethoxazole (SXT)	Resistance
			Ciprofloxacin (Cip)	Resistance
			Gentamicin (CN)	Sensitive
			Amikacin (AK)	Sensitive
			Meropenem	Sensitive
			Ertapenem	Sensitive
			Cefepime	Sensitive
			Ceftriaxone (CRO)	Sensitive
			Ceftazidime(CAZ)	Sensitive
			Cefoxitin	Resistance
			Cefuroxime	Resistance
			Cefuroxime Axetil	Resistance
			Cefazolin	Resistance
			Pipracillin/Tazobactam	Sensitive
			Ampicillin	Resistance
Female	61.386	Escherichia coli	Ampicillin	Resistance
			Piperacillin/Tazobactam	Intermediate
			Cefazolin	Resistance
			Cefuroxime	Resistance
			Cefuroxime Axetil	Resistance
			Cefoxitin	Resistance
			Ceftazidime(CAZ)	Resistance
			Ceftriaxone (CRO)	Resistance
			Cefepime	Resistance
			Meropenem	Sensitive
			Trimethoprim-sulphamethoxazole (SXT)	Resistance
			Amikacin (AK)	Sensitive
			Gentamicin (CN)	Sensitive
			Ciprofloxacin (Cip)	Resistance
			Tigecycline	Sensitive
			Tigecycline	Sensitive
			Ciprofloxacin (Cip)	Resistance
			Gentamicin (CN)	Sensitive
			Amikacin (AK)	Sensitive
			Trimethoprim-sulphamethoxazole (SXT)	Resistance
			Meropenem	Sensitive
			Cefepime	Resistance
			Ceftriaxone (CRO)	Resistance
			Ceftazidime(CAZ)	Resistance
			Cefoxitin	Resistance
			Cefuroxime Axetil	Resistance
			Cefuroxime	Resistance
			Cefazolin	Resistance
			Piperacillin/Tazobactam	Intermediate
			Ampicillin	Resistance
Female	15.715	Escherichia coli	Ampicillin	Resistance
			Piperacillin/Tazobactam	Sensitive
			Cefazolin	Resistance
			Cefuroxime	Resistance
			Cefuroxime Axetil	Resistance
			Cefoxitin	Resistance
			Ceftazidime(CAZ)	Intermediate
			Ceftriaxone (CRO)	Resistance
			Cefepime	Sensitive
			Ertapenem	Sensitive
			Meropenem	Sensitive
			Amikacin (AK)	Sensitive
			Gentamicin (CN)	Sensitive
			Ciprofloxacin (Cip)	Sensitive
			Tigecycline	Sensitive
			Trimethoprim-sulphamethoxazole (SXT)	Resistance
Female	2.759	Staphylococcus warneri	Gentamicin (CN)	Sensitive
			Tobramycin (TOB)	Sensitive
			Levofloxacin ( LEV)	Sensitive
			Moxifloxacin	Sensitive
			Erythromycin	Sensitive
			Clinidamycin (DA)	Sensitive
			Linezolid	Sensitive
			Teicoplanin	Sensitive
			Vancomycin	Sensitive
			Tetracycline	Resistance
			Nitrofurantoin (F)	Sensitive
			Rifampicin	Sensitive
			Trimethoprim-sulphamethoxazole (SXT)	Sensitive
			Tigecycline	Sensitive
			Tigecycline	Sensitive
			Trimethoprim-sulphamethoxazole (SXT)	Sensitive
			Rifampicin	Sensitive
			Nitrofurantoin (F)	Sensitive
			Tetracycline	Resistance
			Vancomycin	Sensitive
			Teicoplanin	Sensitive
			Linezolid	Sensitive
			Clinidamycin (DA)	Sensitive
			Erythromycin	Sensitive
			Moxifloxacin	Sensitive
			Levofloxacin ( LEV)	Sensitive
			Tobramycin (TOB)	Sensitive
			Gentamicin (CN)	Sensitive
Female	53.395	Enterococcus faecalis	Azithromycin (AZM)	Resistance
			Levofloxacin ( LEV)	Resistance
			Erythromycin	Resistance
			Linezolid	Sensitive
			Teicoplanin	Sensitive
			Vancomycin	Sensitive
			Tetracycline	Resistance
			Tigecycline	Sensitive
			Piperacillin/Tazobactam	Sensitive
			Ampicillin	Sensitive
			Amoxicillin Clavulanic Acid (AMC)	Sensitive
			Rifampicin	Sensitive
			Ampicillin/Sulbactam	Sensitive
			Cefotaxime (CTX)	Resistance
			Cefoxitin	Resistance
			Ceftazidime(CAZ)	Resistance
			Cefepime	Resistance
			Tobramycin (TOB)	Resistance
			Nitrofurantoin (F)	Resistance
			Levofloxacin ( LEV)	Resistance
			Ciprofloxacin (Cip)	Resistance
			Colistin (CT)	Resistance
			Gentamicin (CN)	Resistance
			Tetracycline	Resistance
			Doxycycline (DO)	Resistance
			Aztreonam (ATM)	Resistance
			Aztreonam (ATM)	Resistance
			Doxycycline (DO)	Resistance
			Tetracycline	Resistance
			Gentamicin (CN)	Resistance
			Colistin (CT)	Resistance
			Ciprofloxacin (Cip)	Resistance
			Levofloxacin ( LEV)	Resistance
			Nitrofurantoin (F)	Resistance
			Tobramycin (TOB)	Resistance
			Cefepime	Resistance
			Ceftazidime(CAZ)	Resistance
			Cefoxitin	Resistance
			Cefotaxime (CTX)	Resistance
			Ampicillin/Sulbactam	Sensitive
			Rifampicin	Sensitive
			Amoxicillin Clavulanic Acid (AMC)	Sensitive
			Ampicillin	Sensitive
			Piperacillin/Tazobactam	Sensitive
			Tigecycline	Sensitive
			Tetracycline	Resistance
			Vancomycin	Sensitive
			Teicoplanin	Sensitive
			Linezolid	Sensitive
			Erythromycin	Resistance
			Levofloxacin ( LEV)	Resistance
			Azithromycin (AZM)	Resistance
			Azithromycin (AZM)	Resistance
			Levofloxacin ( LEV)	Resistance
			Erythromycin	Resistance
			Linezolid	Sensitive
			Teicoplanin	Sensitive
			Vancomycin	Sensitive
			Tetracycline	Resistance
			Tigecycline	Sensitive
			Piperacillin/Tazobactam	Sensitive
			Ampicillin	Sensitive
			Amoxicillin Clavulanic Acid (AMC)	Sensitive
			Rifampicin	Sensitive
			Ampicillin/Sulbactam	Sensitive
			Cefotaxime (CTX)	Resistance
			Cefoxitin	Resistance
			Ceftazidime(CAZ)	Resistance
			Cefepime	Resistance
			Tobramycin (TOB)	Resistance
[truncated: 6,164 more rows]
