# Supplementary material for: Exploring the Relationship Between Biofilm Formation and Antibiotic Resistance Genes in Clinically Isolated Klebsiella pneumoniae
Source: Int J Microbiol. 2025 Oct 16;2025:3833882. doi: 10.1155/ijm/3833882 (PMC12549196; doi:10.1155/ijm/3833882)
Supplement: Supporting Information — Additional supporting information can be found online in the Supporting Information section. The following supporting information is provided to support the findings and reproducibility of this research. (1) README: instructions on how to use the data and run the analysis code. (2) Folder1_Data: contains the raw data in CSV format. (3) Folder2_Scipts: contains the code for the analysis. (4) Folder3_Outputs: figures and plot generated for the study. [file 3833882.f1.zip › Data-analysis/Folder1_Data/all_samples.csv]

Sample Code	Age	Gender	Sample Area	Average OD	Biofilm Category
S1	20	Male	Urine	0.186	Moderate biofilm producer
S2	70	Female	Ascitic fluid culture	0.109	Weak biofilm producer
S3	23	Female	Urine	0.204	Moderate biofilm producer
S4	65	Male	Urine	0.126	Weak biofilm producer
S5	43	Male	Urine	0.129	Weak biofilm producer
S6	82	Male	Urine	0.147	Moderate biofilm producer
S7	28	Male	Urine	0.095	Weak biofilm producer
S8	74	Female	Bronchial culture	0.153	Moderate biofilm producer
S9	33	Female	H.V.S	0.216	Moderate biofilm producer
S10	34	Female	wound	0.341	Strong biofilm producer
S11	38	Female	Urine	0.214	Moderate biofilm producer
S12	49	Male	Bon and tissue	0.134	Weak biofilm producer
S13	31	Male	Pouch	0.113	Weak biofilm producer
S14	28	Female	Urine	0.221	Moderate biofilm producer
S15	54	Male	Urine	0.123	Weak biofilm producer
S16	19	Female	Urine	0.409	Strong biofilm producer
S17	43	Female	Urine	0.361	Strong biofilm producer
S18	56	Male	cather	0.249	Moderate biofilm producer
S19	0.2	Male	Urine	0.193	Moderate biofilm producer
S20	77	Female	Sputum	0.564	Strong biofilm producer
S21	42	Female	Urine	0.173	Moderate biofilm producer
S22	36	Female	Absces	0.209	Moderate biofilm producer
S23	73	Female	Bronchoalveolar lavage (BAL)	0.194	Moderate biofilm producer
S24	0.1	Male	Urine	0.214	Moderate biofilm producer
S25	22	Female	Urine	0.129	Moderate biofilm producer
S26	39	Male	Seminal fluid	0.211	Moderate biofilm producer
S27	11	Female	Urine	0.2	Moderate biofilm producer
S28	74	Female	Wound	0.087	Weak biofilm producer
S29	34	Female	Swab and Bal	0.139	Moderate biofilm producer
S30	49	Female	Swab and Bal	0.163	Moderate biofilm producer
S31	54	Female	Urine	0.132	Moderate biofilm producer
S32	58	Male	Stool	0.186	Moderate biofilm producer
S33	77	Male	BAL	0.206	Moderate biofilm producer
S34	22	Female	HVS	0.171	Moderate biofilm producer
S35	31	Male	BAL	0.319	Strong biofilm producer
S36	56	Male	Urine	0.158	Moderate biofilm producer
S37	24	Female	Urine	0.122	Moderate biofilm producer
S38	27	Female	Urine	0.191	Moderate biofilm producer
S39	31	Female	Urine	0.161	Moderate biofilm producer
S40	28	Female	HVS	0.15	Moderate biofilm producer
S41	46	Male	Pus culture	0.103	Weak biofilm producer
S42	81	Female	Urine	0.163	Moderate biofilm producer
S43	64	Female	Sputum	0.191	Moderate biofilm producer
S44	44	Female	Urine	0.089	Weak biofilm producer
S45	38	Male	Urine	0.126	Moderate biofilm producer
S46	80	Male	Bone and soft tissue culture	0.188	Moderate biofilm producer
S47	0.9	Female	Urine	0.148	Moderate biofilm producer
S48	82	Male	Wound culture	0.101	Weak biofilm producer
S49	27	Female	Urine	0.16	Moderate biofilm producer
S50	64	Female	Wound culture	0.155	Moderate biofilm producer
S51	64	Female	Wound culture	0.092	Weak biofilm producer
