# Supplementary material for: Exploring the Relationship Between Biofilm Formation and Antibiotic Resistance Genes in Clinically Isolated Klebsiella pneumoniae
Source: Int J Microbiol. 2025 Oct 16;2025:3833882. doi: 10.1155/ijm/3833882 (PMC12549196; doi:10.1155/ijm/3833882)
Supplement: Supporting Information — Additional supporting information can be found online in the Supporting Information section. The following supporting information is provided to support the findings and reproducibility of this research. (1) README: instructions on how to use the data and run the analysis code. (2) Folder1_Data: contains the raw data in CSV format. (3) Folder2_Scipts: contains the code for the analysis. (4) Folder3_Outputs: figures and plot generated for the study. [file 3833882.f1.zip › Data-analysis/Folder1_Data/Crystal_violet_assay.csv]

Sample Code	Replicate 1	Replicate 2	Replicate 3	Average OD	SD	ODc (Control OD)	Mean ± SD	Biofilm Category
S1	0.102	0.228	0.228	0.186	0.073	0.07	0.19±0.073	Moderate biofilm producer
S2	0.126	0.099	0.102	0.109	0.015	0.07	0.11±0.015	Weak biofilm producer
S3	0.196	0.21	0.207	0.204	0.007	0.07	0.2±0.007	Moderate biofilm producer
S4	0.133	0.124	0.121	0.126	0.006	0.07	0.13±0.006	Weak biofilm producer
S5	0.156	0.111	0.12	0.129	0.024	0.07	0.13±0.024	Weak biofilm producer
S6	0.118	0.152	0.17	0.147	0.026	0.07	0.15±0.026	Moderate biofilm producer
S7	0.093	0.09	0.102	0.095	0.006	0.07	0.1±0.006	Weak biofilm producer
S8	0.13	0.161	0.168	0.153	0.020	0.07	0.15±0.02	Moderate biofilm producer
S9	0.239	0.229	0.181	0.216	0.031	0.07	0.22±0.031	Moderate biofilm producer
S10	0.304	0.26	0.459	0.341	0.105	0.07	0.34±0.105	Strong biofilm producer
S11	0.227	0.179	0.236	0.214	0.031	0.07	0.21±0.031	Moderate biofilm producer
S12	0.13	0.152	0.12	0.134	0.016	0.07	0.13±0.016	Weak biofilm producer
S13	0.11	0.114	0.114	0.113	0.002	0.07	0.11±0.002	Weak biofilm producer
S14	0.183	0.204	0.277	0.221	0.049	0.07	0.22±0.049	Moderate biofilm producer
S15	0.091	0.162	0.115	0.123	0.036	0.07	0.12±0.036	Weak biofilm producer
S16	0.437	0.456	0.333	0.409	0.066	0.07	0.41±0.066	Strong biofilm producer
S17	0.278	0.537	0.268	0.361	0.153	0.07	0.36±0.153	Strong biofilm producer
S18	0.205	0.264	0.278	0.249	0.039	0.07	0.25±0.039	Moderate biofilm producer
S19	0.17	0.195	0.213	0.193	0.022	0.07	0.19±0.022	Moderate biofilm producer
S20	0.682	0.335	0.675	0.564	0.198	0.07	0.56±0.198	Strong biofilm producer
S21	0.171	0.125	0.222	0.173	0.049	0.061	0.17±0.049	Moderate biofilm producer
S22	0.22	0.199	0.209	0.209	0.011	0.061	0.21±0.011	Moderate biofilm producer
S23	0.157	0.203	0.223	0.194	0.034	0.061	0.19±0.034	Moderate biofilm producer
S24	0.263	0.171	0.208	0.214	0.046	0.061	0.21±0.046	Moderate biofilm producer
S25	0.168	0.096	0.123	0.129	0.036	0.061	0.13±0.036	Moderate biofilm producer
S26	0.322	0.167	0.143	0.211	0.097	0.061	0.21±0.097	Moderate biofilm producer
S27	0.25	0.167	0.184	0.200	0.044	0.061	0.2±0.044	Moderate biofilm producer
S28	0.097	0.083	0.082	0.087	0.008	0.061	0.09±0.008	Weak biofilm producer
S29	0.168	0.107	0.143	0.139	0.031	0.061	0.14±0.031	Moderate biofilm producer
S30	0.209	0.126	0.155	0.163	0.042	0.061	0.16±0.042	Moderate biofilm producer
S31	0.107	0.147	0.143	0.132	0.022	0.061	0.13±0.022	Moderate biofilm producer
S32	0.212	0.188	0.158	0.186	0.027	0.061	0.19±0.027	Moderate biofilm producer
S33	0.213	0.18	0.225	0.206	0.023	0.061	0.21±0.023	Moderate biofilm producer
S34	0.166	0.158	0.188	0.171	0.016	0.061	0.17±0.016	Moderate biofilm producer
S35	0.277	0.38	0.299	0.319	0.054	0.061	0.32±0.054	Strong biofilm producer
S36	0.121	0.158	0.195	0.158	0.037	0.061	0.16±0.037	Moderate biofilm producer
S37	0.11	0.141	0.116	0.122	0.016	0.061	0.12±0.016	Moderate biofilm producer
S38	0.138	0.229	0.206	0.191	0.047	0.061	0.19±0.047	Moderate biofilm producer
S39	0.135	0.182	0.167	0.161	0.024	0.061	0.16±0.024	Moderate biofilm producer
S40	0.141	0.18	0.128	0.150	0.027	0.061	0.15±0.027	Moderate biofilm producer
S41	0.105	0.106	0.099	0.103	0.004	0.061	0.1±0.004	Weak biofilm producer
S42	0.168	0.161	0.161	0.163	0.004	0.061	0.16±0.004	Moderate biofilm producer
S43	0.178	0.232	0.163	0.191	0.036	0.061	0.19±0.036	Moderate biofilm producer
S44	0.087	0.088	0.093	0.089	0.003	0.061	0.09±0.003	Weak biofilm producer
S45	0.171	0.141	0.067	0.126	0.054	0.058	0.13±0.054	Moderate biofilm producer
S46	0.175	0.17	0.218	0.188	0.026	0.058	0.19±0.026	Moderate biofilm producer
S47	0.114	0.112	0.218	0.148	0.061	0.058	0.15±0.061	Moderate biofilm producer
S48	0.108	0.094		0.101	0.010	0.058	0.1±0.01	Weak biofilm producer
S49	0.177	0.143		0.160	0.024	0.058	0.16±0.024	Moderate biofilm producer
S50	0.12	0.15	0.196	0.155	0.038	0.058	0.16±0.038	Moderate biofilm producer
S51	0.081	0.103		0.092	0.016	0.058	0.09±0.016	Weak biofilm producer
